# Supplementary material for: Protein engineering and iterative multimodule optimization for vitamin B6 production in Escherichia coli
Source: Nat Commun. 2023 Aug 31;14:5304. doi: 10.1038/s41467-023-40928-0 (PMC10471632; doi:10.1038/s41467-023-40928-0)
Supplement: Supplementary file 4 — Supplementary Data 1 [file 41467_2023_40928_MOESM4_ESM.xlsx]

## Sheet: PdxA Rational Design 
Strains	mutation	binding energy	PN
LL007	Ec-pdxA(WT)	-9.14	0.793735	0.728897
LL008	Ec-pdxA-improved Con.	-9.14	1.06241	0.958614
LL009	P271C	-10.95	1.24983	1.21349
LL010	T134R	-11.4	1.25138	1.20545
LL011	L101I	-10.69	1.1616	1.12045
LL012	M152I	-9.87	1.1014	1.01287
LL013	M151E	-14.22	1.3731	1.35503
LL014	P210C	-11.09	0.943422	0.904785
LL015	T248C	-11.23	1.14888	1.12754
LL016	L162I	-11.26	1.24179	1.06312
LL017	T165R	-11.48	1.39777	1.3431
LL018	S294C	-11.38	0.894492	0.879064
LL019	P245C	-11.28	2.17714	2.15712
LL020	H136N	-10.87	2.19363	2.04707
LL021	V149L	-11.14	2.36438	1.97503
LL022	T118L	-10.81	1.20636	1.10936
LL023	P120V	-11.65	1.23124	1.19286
LL024	V295C	-11.12	1.01278	0.91453
LL025	N283V	-10.75	0.875476	0.834208
LL026	G119C	-11.17	1.84283	1.10342
LL027	Q251V	-11.21	0.970666	0.718985
LL028	L270E	-13.42	1.085	1.06055
LL029	D296V	-12.04	1.16927	0.922984
LL030	I284L	-10.34	1.13504	0.924415
LL031	D267L	-11.52	1.1918	1.18865
LL032	T164I	-10.93	1.68851	1.0363
LL033	N283V	-10.75	0.980961	0.962348
LL034	L153E	-11.03	0.708853	0.701096
LL035	T285L	-10.92	1.78556	1.07505
LL036	F133M	-11.24	1.27009	1.23532
LL037	E214N	-11.29	2.06943	1.91884
LL038	D247C	-11.67	1.40329	1.11271
LL039	V121L	-11.45	1.47124	0.710564
LL040	T137L	-10.01	1.42671	1.22249
LL041	V160I	-11.21	1.01341	0.931017
LL042	T293L	-10.56	1.41211	1.29495
LL043	E138N	-11.79	1.21119	1.11054
LL044	G298D	-11.46	1.15928	1.09292
LL045	L273C	-9.3	1.04903	1.02514
LL046	M218L	-11.83	0.957332	0.880626
LL047	F139M	-11.78	0.926018	0.871999
LL048	H297I	-11.34	1.21301	1.10346
LL049	D247C/P271C	-12.21	1.5632	0.649591
LL050	D247C/L270E	-15.53	1.52767	0.998452
LL051	D247C/D296V	-12.43	0.961012	0.653812
LL052	D247C/P271C	-12.21	0.984779	0.883279
LL053	D267C/I284L	-12.98	0.624679	0.273379
LL054	T165R/T285L	-11.75	2.18465	1.96695
LL055	D267L/L270E	-15.89	1.24943	0.727724
LL056	D267L/H297I	-12.21	0.820985	0.284485
LL057	L270E/D296V	-15.91	1.24172	1.23052
LL058	E138N/P245C	-11.82	1.77371	0.647507
LL059	E138N/P245C	-11.82	0.755881	0.72893
LL060	E138N/M151E	-14.4	0.811626	0.537726
LL061	E138V/L270E	-16.14	1.47103	1.15424
LL062	E214V/L270E	-15.4	0.896491	0.703586
LL063	F133I/L270E	-15.64	0.784507	0.725829
LL064	F133M/M151E	-13.96	0.516268	0.506968
LL065	F133M/E214N	-11.93	2.74917	0.269771
LL066	G119C/L270E	-15.15	1.00599	0.63002
LL067	G119C/G298D	-11.98	0.698444	0.625144
LL068	G119M/M151E	-14.24	0.781362	0.286462
LL069	H136N/L270E	-14.12	1.34636	1.3415
LL070	H136N/M151E	-14.04	1.55931	1.20185
LL071	H136N/T248C	-11.26	1.53521	1.07236
LL072	H136N/D296V	-11.73	1.60409	0.401143
LL073	H136N/V295C	-11.71	0.497918	0.44068
LL074	H136N/D267L	-11.69	0.656285	0.64479
LL075	H136N/P245C	-11.02	0.381892	0.353655
LL076	H136N/V282C	-11.01	1.46904	0.165609
LL077	H136N/P271C	-10.99	0.84932	0.70079
LL078	H136N/E138I	-11.81	0.424759	0.359359
LL079	K123I/L270E	-15.32	1.02311	1.01797
LL080	K123V/M151E	-14.52	0.924132	0.874632
LL081	L101I/M151E	-14.74	0.448509	0.332609
LL082	L153C/T285L	-11.5	0.926576	0.259776
LL083	L162I/T165R	-12.08	1.71377	0.298404
LL084	L162I/L270E	-15.36	1.32766	0.855395
LL085	L270E/G298N	-15.71	1.1119	0.904498
LL086	L270E/H297C	-15.16	1.23944	0.669361
LL087	L270E/P271I	-15.72	1.16306	0.236441
LL088	L270E/N283V	-15.35	1.11967	0.806062
LL089	L270E/T285L	-15.16	1.20389	1.09641
LL090	M151E/T165R	-14.7	0.994116	0.977546
LL091	M151E/P245C	-14.21	1.17661	0.676604
LL092	M151E/L162I	-14.91	1.34752	0.960173
LL093	M151E/P271I	-14.26	0.741282	0.276482
LL094	M151E/D267L	-14.62	0.984082	0.959682
LL095	M151E/D296V	-14.58	1.01109	0.797494
LL096	M151E/G298D	-14.27	0.659941	0.659941
LL097	M151E/L273C	-14.2	2.55419	1.42129
LL098	M151E/T164I	-14.02	0.532862	0.374962
LL099	M151E/V160I	-14.01	1.52196	0.367862
LL100	M151E/V282C	-13.9	0.964344	0.879244
LL101	P120V/M151E	-13.88	1.10626	0.819562
LL102	M151E/T285L	-13.44	0.358509	0.278609
LL103	M151L/L270E	-15.11	0.989723	0.74689
LL104	M152I/D247C	-11.94	0.798438	0.723738
LL105	M218L/T293L	-13.36	0.879718	0.684518
LL106	P120V/L270E	-15	0.499486	0.410234
LL107	P120V/T293C	-11.59	0.520256	0.310156
LL108	P245C/L270E	-15.17	1.22117	0.867065
LL109	P245C/D296V	-12.21	1.58497	0.770089
LL110	P245D/D247C	-12.07	0.424744	0.138844
LL111	T118A/L270E	-15.19	1.18594	1.13998
LL112	T118L/F133M	-11.63	0.739094	0.465494
LL113	T134M/L270E	-15.73	1.03063	1.0144
LL114	T137L/M151E	-13.35	0.539918	0.448318
LL115	T164I/P271C	-11.72	1.39473	1.10263
LL116	T164I/L270E	-15.54	1.61297	1.1706
LL117	T165R/L270E	-15.23	1.29334	0.966336
LL118	T165R/D267L	-12.11	1.00004	0.923813
LL119	T165R/P245C	-11.72	1.43431	1.31709
LL120	T165R/D247T	-12.3	0.466256	0.300156
LL121	T248L/L270E	-15.21	0.843011	0.557157
LL122	V121L/P245C	-11.73	1.49995	0.899535
LL123	V121L/M151E	-13.94	2.29647	0.872174
LL124	V149L/L270E	-14.87	1.23459	0.620933
LL125	V149L/D267L	-11.92	0.912122	0.784076
LL126	V149L/M151E	-13.93	1.54896	0.167824
LL127	V149L/P245C	-11.4	0.782688	0.529889
LL128	V149L/T165R	-11.04	1.74329	0.443982
LL129	V149L/D296I	-11.51	2.03789	0.542991
LL130	V149L/I284L	-14.1	1.11156	1.08596
LL131	V160I/L270E	-15.08	0.716536	0.490865
LL132	V160I/T248C	-13.27	1.97623	1.87883
LL133	T134R/M151E	-14.13	0.864435	0.820035
LL134	M151L/L270E	-15.11	0.84605	0.41495
LL135	T134R/M218V	-14.32	0.786944	0.776644
LL136	V149L/I284L	-14.1	1.65477	1.10578
