# Supplementary material for: Protein engineering and iterative multimodule optimization for vitamin B6 production in Escherichia coli
Source: Nat Commun. 2023 Aug 31;14:5304. doi: 10.1038/s41467-023-40928-0 (PMC10471632; doi:10.1038/s41467-023-40928-0)
Supplement: Supplementary file 5 — Supplementary Data 2 [file 41467_2023_40928_MOESM5_ESM.xlsx]

## Sheet: PdxA stablity
		PN
LL008	Ec-pdxA-improved Con.	1.41073	0.740589
LL008-S1	C206F	1.77259	1.33138
LL008-S2	A212W	2.42468	1.38154
LL008-S3	K148H	1.89866	0.976172
LL008-S4	L320F	1.73767	1.24887
LL008-S5	A154V	1.79009	1.17851
LL008-S6	A65V	0.966255	0.874351
LL008-S7	G207A	3.25365	2.49087
LL008-S8	K323H	1.56883	1.07608
LL008-S9	A90I	1.01839	0.965932
LL008-S10	A260V	0.981106	0.932332
LL008-S11	L34I	1.157	1.02097
LL008-S12	A317V	2.17252	2.11757
LL008-S13	A15F	0.801648	0.767614
LL008-S14	L254I	0.925962	0.856256
LL008-S15	N327F	1.04104	0.941033
LL008-S16	G281F	1.01771	0.96472
LL008-S17	T328V	1.05032	0.995461
LL008-S18	Q66Y	1.02123	1.00501
LL008-S19	N93L	0.823848	0.80328
LL008-S20	T155L	0.719933	0.699903
LL008-S21	P132V	0.629211	0.564071
LL008-S22	V35I	2.38523	2.35125
LL008-S23	P64L	1.09895	1.08932
LL008-S24	P132A	1.83397	0.873518
LL008-S25	T100M	0.96875	0.715058
LL008-S26	V282I	0.7173	0.701194
LL008-S27	T118V	1.12263	0.920909
LL008-S28	V97I	0.982701	0.921359
LL008-S29	N241F	1.02245	0.996954
LL008-S30	L153F	1.35131	1.26178
LL008-S31	T316V	1.07985	0.996579
LL008-S32	N209L	0.845293	0.744339
LL008-S33	N257F	1.02673	0.809087
LL008-S34	V261I	0.929501	0.821845
LL008-S35	M151W	1.15728	1.15653
LL008-S36	T69V	1.05786	0.966323
LL008-S37	A65V	0.88993	0.845906
LL008-S38	T137F	1.45206	1.32561
LL008-S39	T72F	0.9404	0.916976
LL008-S40	V295I	1.37636	1.36353
LL008-S41	T285V	1.34306	1.17533
LL008-S42	S63T	0.99362	0.93936
LL008-S43	S313T	2.11089	1.98168
LL008-S44	S294M	1.49783	0.971376
LL008-S45	N45Y	0.90545	0.725364
LL008-S46	M151W/T137F	1.98518	1.97545
LL008-S47	S294M/V295I	2.01771	1.77297
LL008-S48	C206F/G207A	1.80059	1.7311
LL008-S49	S294M/V295I/T137F	0.952205	0.946269
LL008-S50	S294M/V295I/M151W	1.86332	1.81316
LL008-S51	S294M/V295I/A154L	2.0486	1.96211
LL008-S52	S294M/V295I/S313W	2.07261	1.99226
LL008-S53	M151W/T137F/S294M/V295I	0.758336	0.740986
LL008-S54	M151W/T137F/S313W	2.00828	1.95352
LL008-S55	T285V/M151W/T137F	1.52647	1.31919
LL008-S56	C206F/G207A/V35I	2.04442	1.74386
LL008-S57	C206F/G207A/N241L	0.479681	0.374749
LL008-S58	C206F/G207A/S294M	0.996509	0.575699
LL008-S59	C206F/G207A/A317V	0.92008	0.534902
LL008-S60	C206F/G207A/K323H	1.81646	1.76075
LL008-S61	L320I/K323H	1.0823	0.939624
LL008-S62	L153F/A154V	0.918473	0.816813
