# Supplementary material for: Protein engineering and iterative multimodule optimization for vitamin B6 production in Escherichia coli
Source: Nat Commun. 2023 Aug 31;14:5304. doi: 10.1038/s41467-023-40928-0 (PMC10471632; doi:10.1038/s41467-023-40928-0)
Supplement: Supplementary file 6 — Supplementary Data 3 [file 41467_2023_40928_MOESM6_ESM.xlsx]

## Sheet: PdxJ Rational Design 
Strains	mutations	binding energy	PN
LL137	PdxJ-WT	-7.95	0.52895	0.47795
LL138	G7L	-9.19	0.96195	0.9546
LL139	I10L	-9.06	3.12105	2.51055
LL140	D11N	-9.6	2.00955	1.75845
LL141	H12M	-8.73	1.8384	1.73865
LL142	I13V	-8.54	4.18665	4.09875
LL143	T15I	-8.78	0.47175	0.2739
LL144	A19Q	-9.42	1.05165	0.9879
LL145	G21M	-9.75	0.4623	0.39345
LL146	T22V	-11.37	1.3545	1.2258
LL147	A23T	-8.46	0.99165	0.97125
LL148	Y24I	-10.18	0.09045	0.07605
LL149	V44I	-8.75	0.954	0.48345
LL150	E100I	-10.26	1.0272	0.7848
LL151	V101L	-9.77	1.25175	1.1295
LL152	T103L	-9.68	3.30045	3.1074
LL153	E104T	-9.2	0.357	0.3105
LL154	I154L	-9.51	2.86095	0.5745
LL155	H155I	-9.75	3.8403	2.2635
LL156	G194C	-12.39	0.8751	0.40425
LL157	L195I	-8.17	0.9558	0.7398
LL158	T196C	-11.79	1.4763	0.94035
LL159	L212I	-10.71	7.6914	2.15145
LL160	N213I	-10.13	1.8495	1.66815
LL161	A217V	-9.54	5.3154	2.5302
LL162	I218V	-9.62	0.4188	0.32985
LL163	I219G	-11.88	1.52265	1.08
LL164	A19Q/E104T	-10.8	0.74	0.7
LL165	A19Q/G21M	-9.85	1.44	0.9
LL166	A19Q/V44I	-10.54	1.205	0.545
LL167	A217V/I219G	-10.32	0.85	0.69
LL168	A23T/A217V	-11.29	1.25	0.99
LL169	A23T/I154L	-10.11	1.3	1.16
LL170	A23T/I218L	-11.34	1.36	0.72
LL171	A23T/I219G	-9.91	0.87	0.65
LL172	A23T/L212I	-11.07	1.65	0.53
LL173	D11C/T196C	-10.32	0.45	0.41
LL174	E100I/E104T	-10.74	1.12	0.84
LL175	E100I/L212I	-8.69	1	0.34
LL176	E100I/V101L	-11.7	2.2	2.04
LL177	E104T/A217V	-9.79	1.13	1.11
LL178	E104T/I218L	-11.78	0.81	0.69
LL179	E104T/I219G	-9.86	5.08	0.42
LL180	E104T/L212I	-9.27	2.7	2.6
LL181	G194C/I218L	-9.18	1.87	0.79
LL182	G194C/L195I	-10.17	0.26	0.26
LL183	G21M/G194C	-11.78	0.61	0.59
LL184	G21M/T103L	-10.66	0.86	0.4
LL185	G21M/T196C	-10.07	0.71	0.65
LL186	G7L/E104T	-10	0.66	0.64
LL187	G7L/H155I	-11.4	0.77	0.67
LL188	G7L/I154L	-10.05	1.3	0.34
LL189	G7L/I218L	-10.74	0.76	0.76
LL190	G7L/N213I	-9.29	0.68	0.52
LL191	H12M/A23T	-10.44	0.59	0.57
LL192	H12M/T196C	-11.31	1.03	1.01
LL193	H155I/I218L	-10.52	0.67	0.65
LL194	H155I/L212I	-9.81	0.36	0.36
LL195	H155I/N213I	-10.22	0.26	0.26
LL196	I10L/A217V	-8.91	0.5	0.46
LL197	I10L/A23T	-11.21	1.53	1.24
LL198	I10L/E104T	-8.5	1.44	0.76
LL199	I10L/I218L	-10.88	2.65	2.15
LL200	I10L/L212I	-11.02	1.805	1.465
LL201	I10L/T103L	-9.68	1.84	1.78
LL202	I10L/T196C	-10.07	0.63	0.59
LL203	I10L/T22V	-7.25	6.58444	5.44498
LL204	I10L/V101L	-10.26	1.72	1.2
LL205	I13V/A217V	-11.04	1.85	1.77
LL206	I13V/L212I	-8.67	1.28	0.86
LL207	I13V/T196C	-9.15	2.275	2.025
LL208	I154L/I219G	-10.04	1.93	1.93
LL209	L195G/L212I	-9.27	0.9	0.88
LL210	L195I/T196C	-9.41	0.42	0.4
LL211	L212I/A217V	-9.48	0.72	0.66
LL212	N213I/I218L	-10.73	1.2	1
LL213	T103L/L212I	-11.98	3.41	2.59
LL214	T196C/I218L	-10.12	0.26	0.18
LL215	T196C/L212I	-9.6	0.67	0.65
LL216	T22V/A23T	-8.72	1.9	1.58
LL217	T22V/L212I	-7.63	0.64	0.46
LL218	V101L/A217V	-10.97	0.88	0.6
LL219	V101L/L212I	-9.47	0.75	0.69
LL220	V101L/T196C	-10.34	2.22	2.1
LL221	Y24I/I219G	-10.59	1.11	0.79
LL222	A23T/Y24V	-9.76	0.41	0.37
LL223	T15I/A23T	-9.78	0.31	0.29
LL224	T15I/T196C	-10.55	1.13	1.03
LL225	Y24I/E100I	-10.41	0.83	0.79
LL226	A19Q/G21M/E100I	-29.5	0.63	0.31
LL227	A19Q/G21M/T103L	-28.76	0.51	0.47
LL228	A23T/E100I/I219G	-26.83	9.09	8.35
LL229	A23T/E104T/I154L	-30.24	2.965	1.665
LL230	A23T/E104T/L212I	-30.91	4.27667	2.59667
LL231	A23T/H155I/L212I	-27.06	0.64	0.62
LL232	A23T/T103L/L212I	-31.56	0.47	0.45
LL233	A23T/V44I/L212I	-27.88	6.82	6.68
LL234	D11C/A23T/I218L	-27.05	0.51	0.27
LL235	E100I/T103L/L212I	-32.25	0.99	0.33
LL236	E100I/V101L/L212I	-29.88	1.07	0.65
LL237	E100I/V101L/T196C	-26.79	0.96	0.66
LL238	E100M/V101L/T196C	-28.73	2.385	1.845
LL239	E104T/G194C/I218L	-26.71	9.87	9.56
LL240	G194C/N213I/I218L	-26.25	9.44	8.8
LL241	G21M/V44I/T196C	-30.66	2.1	1.78
LL242	G7L/T103L/E104T	-29.51	7.35	6.85
LL243	G7W/I10L/I218L	-27.59	0.21	0.19
LL244	I10L/A19L/A23T	-30.72	0.22	0.18
LL245	I10L/A23T/E100I	-29.72	4.89	4.73
LL246	I10L/A23T/E104T	-30.41	6.54	6.44
LL247	I10L/A23T/G194C	-30.42	1.29	1.25
LL248	I10L/A23T/T103L	-30.85	0.24	0.24
LL249	I10L/D11C/A23T	-31.99	0.26	0.18
LL250	I10L/E100I/I218L	-28.17	0.35	0.13
LL251	I10L/E104T/I218L	-29.58	4.135	3.345
LL252	I10L/G194C/I218L	-27.54	1.66	1.24
LL253	I10L/H12L/T103L	-31.35	0.2	0.16
LL254	I10L/H155I/I218L	-28.77	0.3	0.26
LL255	I10L/I13V/L212I	-29.99	4.68	2.28
LL256	I10L/T103L/E104T	-30.2	8.46	7.7
LL257	I10L/T103L/I218L	-30.75	0.33	0.25
LL258	I10L/T103L/L212I	-30.67	0.48	0.38
LL259	I10L/T22V/A23T	-29.61	7.275	6.585
LL260	I10L/T22V/E104T	-29.66	0.955	0.795
LL261	I10L/V101L/E104T	-30.64	3.88893	1.02241
LL262	I13V/E100I/L212I	-26.93	7.355	4.725
LL263	I13V/E104T/L212I	-26.25	8.43291	4.79311
LL264	I13V/H155I/L212I	-29.02	1	0.62
LL265	I13V/H155R/L212I	-27.39	0.25	0.19
LL266	I13V/I154L/T196C	-29.86	0.53	0.51
LL267	I13V/T103L/L212I	-30.81	0.56	0.3
LL268	T103L/L212I/A217V	-27.07	0.94	0.866667
LL269	T103L/T196C/L212I	-29.8	0.33	0.33
LL270	V101L/E104T/A217V	-28.44	1.21	1.13
LL271	V101L/E104T/L212I	-27.87	0.51	0.47
LL272	V101L/T103L/L212I	-29.63	0.82	0.8
LL273	V101L/T196C/L212I	-28.53	7.67	6.99
LL274	A19C/A23T/L212I	-27.04	4.2	3.16
LL275	A23T/G194C/I219G	-28.87	1.13732	0.608407
LL276	A23T/I218L/I219V	-27.82	5.86362	5.64362
LL277	A23T/T196W/L212I	-27.27	2.09	1.33
LL278	G7M/T196C/L212I	-26.74	7.57	5.07
LL279	H12M/A14I/T196C	-30.13	1.69	1.29
LL280	I10L/A14I/V101L	-30.72	0.32	0.3
LL281	I13V/E104T/T196C	-30.67	9.85	9.39
LL282	I13V/T15V/L212I	-27.24	0.5	0.32
LL283	T15C/A19Q/V44I	-31.66	0.52	0.44
LL284	A14I/E104T/T196C	-30.69	2.22	1.16
LL285	T15I/V101L/T196C	-27.75	0.44	0.44
LL286	I10L/T22V/A23T/E100I	-26	1.33615	1.00928
LL287	I10L/V101L/T103L/E104T	-26.91	1.61249	1.60928
LL288	I13V/V101L/E104T/T196C	-28.9	1.6267	0.446737
LL289	I13V/T103L/E104T/T196C	-28.84	0.239315	0.226628
LL290	I13V/E100I/E104T/T196C	-28.23	1.26923	1.22492
LL291	I13V/G21M/E104T/T196C	-28.53	2.03777	1.92858
LL292	I13V/V44L/E104T/T196C	-28.24	1.3211	0.326777
LL293	I13V/V44L/E104T/L212I	-28.23	0.35808	0.349339
LL294	A23T/V44I/V101L/L212I	-27.6	9.20821	7.54456
LL295	I10L/T22V/A23W/E104T	-26.33	2.33821	1.79094
LL296	I10L/A23T/V101L/E104T	-26.76	0.266543	0.247137
LL297	A23T/V44I/E104T/L212I	-27.55	5.25837	4.64286
LL298	I10L/A19C/V101L/E104T	-26.79	0.423952	0.39701
LL299	A19R/A23T/E100I/I219G	-25.91	0.272701	0.215283
LL300	I10L/A19R/T22V/A23T	-26	0.683235	0.437834
LL301	A217M/E100I/V101L/T196C	-30.13	2.08723	1.91615
LL302	I10L/A23W/V101L/E104T	-26.75	2.0672	1.53972
LL303	A23Y/E104T/G194C/I218L	-29.44	0.228499	0.210816
LL304	I10L/A23Y/V101L/E104T	-26.74	0.250249	0.242451
LL305	I13V/E100W/E104T/L212I	-28.07	0.401455	0.18524
LL306	I13V/E100I/G194K/L212I	-28.14	0.432062	0.216374
LL307	A23T/E104T/G194K/L212I	-29.39	0.35803	0.339868
LL308	I10L/T22V/A23T/G194Q	-26.06	0.986553	0.833094
LL309	I10L/V101L/E104T/G194Q	-26.86	7.89015	7.32001
LL310	I10L/A23T/E104T/G194Q	-26.5	0.691302	0.39968
LL311	I10L/E104T/G194Q/I218L	-26.52	1.46749	1.45232
LL312	A23T/E100I/G194Q/I219G	-25.92	2.77278	2.56816
LL313	I13V/E104T/G194Q/T196C	-28.62	0.307361	0.305723
LL314	I10L/G21D/T22V/E104T	-26.35	3.21	1.66729
LL315	G7I/E104T/G194C/I218L	-27.07	2.453	2.18391
LL316	G7M/E104T/G194C/I218L	-26.94	0.97827	0.931736
LL317	I10L/I13V/H155I/L212I	-26.22	1.71246	1.60477
LL318	I10L/T22V/E104T/H155N	-26.58	2.74931	2.2495
LL319	I10L/T22V/E104T/I218M	-26.38	0.836977	0.677032
LL320	I10L/T22V/A23T/I218M	-26.04	0.282028	0.280189
LL321	I10L/V101L/E104T/I218M	-26.85	0	0
LL322	I13V/E104T/T196C/I219C	-28.6	0.281438	0.266865
LL323	I10L/A23T/E104T/I219C	-26.38	3.42094	3.11057
LL324	I10L/T22V/A23T/I219C	-26.04	1.50762	1.47913
LL325	I10L/V101L/E104T/I219C	-26.84	1.35359	0.393552
LL326	E104T/G194C/I218L/I219L	-29.91	4.74103	4.16827
LL327	I10L/G194C/I218L/I219L	-26.1	1.18712	0.991879
LL328	I10L/T22V/E104T/I219L	-26.37	3.04495	2.81463
LL329	I10L/V101L/E104T/I219M	-26.82	0.651057	0.454269
LL330	A23T/V44I/L212I/I219W	-27.31	3.4524	3.08378
LL331	I10L/E104T/I218L/I219W	-26.41	0.718621	0.403581
LL332	I10L/V101L/E104T/I219W	-26.79	1.84577	1.4797
LL333	I219M/I10L/E104T/I218L	-25.93	0.357654	0.281427
LL334	A23T/G194C/T196F/I219G	-27.97	0.245292	0.229076
LL335	I10L/G194C/T196L/I218L	-26.14	0.615063	0.509134
LL336	A23T/G194C/T196M/I219G	-27.97	11.1039	2.82411
LL337	I13V/E104T/T196R/L212I	-28.62	4.49932	3.51224
LL338	I10L/G194C/T196R/I218LL	-26.15	2.73287	2.51833
LL339	A23T/V44I/T196R/L212I	-27.49	4.40296	2.34182
LL340	I10L/V101L/E104T/T196V	-26.85	6.92177	6.70446
LL341	A23T/E104T/T196V/L212I	-29.36	2.68596	2.54263
LL342	I10L/I13V/T196V/L212I	-26.21	0.629591	0.520648
LL343	E104T/G194C/T196V/I218L	-30.12	11.1425	1.08451
LL344	G194C/T196V/N213I/I218L	-27.92	2.99271	1.57048
LL345	A23T/V44I/T196V/L212I	-27.48	1.65269	1.40656
LL346	A23T/V44I/T196W/L212I	-27.48	3.57523	2.21375
LL347	E104T/G194C/T196Y/I218L	-30.13	0.599209	0.51554
LL348	I10L/G194C/T196Y/I218L	-26.13	0.409119	0.347236
LL349	V44C/G194C/N213I/I218L	-27.62	2.12768	2.01913
