# Supplementary material for: Protein engineering and iterative multimodule optimization for vitamin B6 production in Escherichia coli
Source: Nat Commun. 2023 Aug 31;14:5304. doi: 10.1038/s41467-023-40928-0 (PMC10471632; doi:10.1038/s41467-023-40928-0)
Supplement: Supplementary file 7 — Supplementary Data 4 [file 41467_2023_40928_MOESM7_ESM.xlsx]

## Sheet: Sheet 1
Strain	Genotype	Source
MG1655	F-λ-ilvG-, rfb-50, rph-1	Our lab
BW25113	rrnB3 ΔlacZ4787 hsdR514 Δ(araBAD)567 Δ(rhaBAD)568 rph-1	Our lab
AD494(DE3)	Δ(ara-leu)7967, ΔlacX74, ΔphoAPvuII, phoR, ΔmalF3, F’[lac+(lacIq)pro] trxB::Kan(DE3)	Our lab
Turbo	F' proA+B+ lacIq ΔlacZM15/fhuA2 Δ(lac-proAB) glnV galK16 galE15 R(zgb-210::Tn10)TetS endA1 thi-1 Δ(hsdS-mcrB)5	Our lab
DH10B	F– mcrA Δ(mrr-hsdRMS-mcrBC) φ80lacZΔM15 ΔlacX74 recA1 endA1 araD139 Δ(ara-leu)7697 galU galK λ– rpsL(StrR) nupG	Our lab
JM109(DE3)	endA1, recA1, gyrA96, thi, hsdR17 (rk–, mk+), relA1, supE44, λ–, Δ(lac-proAB), [F´, traD36, proAB, lacIqZΔM15], lDE3.	Our lab
LL001	MG1655 ΔpdxH	This study
LL003	MG1655 ΔpdxH::pdxST-1	This study
LL005	MG1655 ΔpdxH::pdxST-2	This study
LL005b	LL005 Δpta	This study
LL006	LL005 Δpta::Ptac-pdxP(Eme)	This study
LL006b	LL006 harboring pRSFDuet-1 and p15ASI	This study
LL007	LL006 harboring pRSFDuet-1_pdxA	This study
LL008	LL006 harboring pRSFDuet-1_pdxA improved	This study
LL009-LL136	LL006 pdxA mutation based on pRSFDuet-1_pdxA improved, details in Supplementary Data 1	This study
LL008S1-LL008S62	LL006 pdxA mutation based on pRSFDuet-1_pdxA improved, details in Supplementary Data 2	This study
LL137	LL006 harboring pRSFDuet-1_pdxJ	This study
LL138-LL349	LL006 pdxJ mutation based on pRSFDuet-1_pdxJ, details in Supplementary Data 3	This study
LL239	LL006 harboring pRSFDuet-1_pdxJ (E104T/I218L/G194C)	This study
LL350	LL239 harboring p15ASI-epd (Eco)	This study
LL351	LL239 harboring p15ASI-epd (Plu)	This study
LL352	LL239 harboring p15ASI-epd (Xne)	This study
LL353	LL239 harboring p15ASI-epd (Psn)	This study
LL354	LL239 harboring p15ASI-epd (Ype)	This study
LL355	LL239 harboring p15ASI-epd (Eam)	This study
LL356	LL239 harboring p15ASI-epd (Csa)	This study
LL357	LL239 harboring p15ASI-epd (Ame)	This study
LL358	LL239 harboring p15ASI-epd (Gni)	This study
LL359	LL239 harboring p15ASI-epd (Pfl)	This study
LL360	LL239 harboring p15ASI-epd (Hel)	This study
LL361	LL239 harboring p15ASI-epd (Mpo)	This study
LL362	LL239 harboring p15ASI-epd (Eco)-dxs (Eco)	This study
LL363	LL239 harboring p15ASI-epd (Eco)-dxs (Agt)	This study
LL364	LL239 harboring p15ASI-epd (Eco)-dxs (Bsu)	This study
LL365	LL239 harboring p15ASI-epd (Eco)-dxs (Dra)	This study
LL366	LL239 harboring p15ASI-epd (Eco)-dxs (Rsp)	This study
LL367	LL239 harboring p15ASI-epd (Eco)-dxs11(Agt)	This study
LL368	LL239 harboring p15ASI-epd (Eco)-dxs (Rcp)	This study
LL369	LL239 harboring p15ASI-epd (Eco)-dxs (Eme)	This study
LL370	LL239 harboring p15ASI-epd (Gni)-pdxB(Eco)	This study
LL371	LL006 ΔserA	This study
LL372	LL006 harboring pRSFDuet-1_PJ23119-pdxA-pdxJ	This study
LL373	LL372 harboring p15ASI-epd (Gni)	This study
LL374	LL372 harboring p15ASI-Ptac-epd (Gni)-pdxB(Eco)	This study
LL375	LL372 harboring p15ASI-Ptac-epd (Gni)-pdxB(Eco)-serC(Eco)	This study
LL376	LL372 harboring p15ASI-Ptac-epd (Gni)-pdxB(Eco)-PJ231119 serC(Eco)	This study
LL377	LL372 harboring p15ASI-Ptac-epd (Gni)-pdxB(Eco) -dxs(Eme)-PJ231119 -serC (Eco)	This study
LL372b	LL006 harboring p15ASI-Ptac-epd (Gni)-pdxB(Eco) -dxs(Eme)-PJ231119 -serC (Eco)	This study
LL378	LL372b harboring pRSFDuet-1_P2-pdxA-pdxJ	This study
LL379	LL372b harboring pRSFDuet-1_P3-pdxA-pdxJ	This study
LL380	LL372b harboring pRSFDuet-1_P4-pdxA-pdxJ	This study
LL381	LL372b harboring pRSFDuet-1_P3-pdxA-pdxJ1	This study
LL382	LL372b harboring pRSFDuet-1_P3-pdxA-pdxJ2	This study
LL383	LL372b harboring pRSFDuet-1_P3-pdxA-pdxJ3	This study
LL384	LL372b harboring pRSFDuet-1_P3-pdxA-pdxJ4	This study
LL385	LL372b harboring pRSFDuet-1_P3-pdxA-pdxJ5	This study
LL386	LL372b harboring pRSFDuet-1_P3-pdxA-pdxJ6	This study
LL387	LL372b harboring pRSFDuet-1_P3-pdxA1-pdxJ1	This study
LL388	LL372b harboring pRSFDuet-1_P3-pdxA2-pdxJ1	This study
LL389	LL372b harboring pRSFDuet-1_P3-pdxA3-pdxJ1	This study
LL390	LL372b harboring pRSFDuet-1_P3-pdxA4-pdxJ1	This study
