# Supplementary material for: Protein engineering and iterative multimodule optimization for vitamin B6 production in Escherichia coli
Source: Nat Commun. 2023 Aug 31;14:5304. doi: 10.1038/s41467-023-40928-0 (PMC10471632; doi:10.1038/s41467-023-40928-0)
Supplement: Supplementary file 8 — Supplementary Data 5 [file 41467_2023_40928_MOESM8_ESM.xlsx]

## Sheet: Sheet1
Primer name	Primer sequence (5’-3’)
PdxH-up-F	TAGAAACAGACGAAGAATCCATGGGCCTGTACCGATACGCTGGAATACCAGT
PdxH-up-R	AGCAAGATTTTTGCATCTTTGGTTTTCTTTACGGATTGTCAGTGGG
PdxH-down-F	AAAGATGCAAAAATCTTGCTTTAATCGCTG
PdxH-down-R	TTATTGGTGAGAATCCAAGCTTCCATTCAGCGTTTCAGGCATAACAATGGAAC
PdxH-del-p1-F	TGAATGGAAGCTTGGATTCTCACCAATAA
PdxH-del-p1-R	TAAAACTTTTCGTCGTAATGTTTGAGGCTAAGATCTGACTCCATAACAGAG
PdxH-del-p2-F	CTCAAACATTACGACGAAAAGTTTTAGAGCTAGAAATAGCAAGTTAAAATAAGGC
PdxH-del-p2-R	ACAGGCCCATGGATTCTTCGTCTGTTTCTA
PdxH del-BS-PdxST oe-SF1	GGCTAGCTCAGTCCTAGGTATTGTGCTAGCCAATCCTAGAAAAGGAGGTAGTCTAATGGCTCAAACAGGTACTGAACG
PdxH del-BS-PdxST oe-SR1	TATAATCCCTCCTCCTAGTTACAAATTACCAGCCGCGTTCTTGCATAC
PdxH del-BS-PdxST oe-TF1	TTTGTAACTAGGAGGAGGGATTATAATGTTAACAATAGGTGTACTAGGACTTCAAGGAG
PdxH del-BS-PdxST oe-TR	CAGCGATTAAAGCAAGATTTTTGCATCTTTTTATACAAGTGCCTTTTGCTTATATTCCTCAACC
PdxH del-BS-PdxST oe-SF2	GGCTAGCTCAGTCCTAGGTATTGTGCTAGCAAAAACAAAAGACGGAGGTCAAATTATGGCTCAAACAGGTACTGAACG
PdxH del-BS-PdxST oe-SR2	GCCCTCCTCCGTATGGGTAAACCAATTACCAGCCGCGTTCTTGCATAC
PdxH del-BS-PdxST oe-TF2	TTGGTTTACCCATACGGAGGAGGGCATGTTAACAATAGGTGTACTAGGACTTCAAGGAG
PdxH del test-F	CGTATTGCCCTCCAGACCAG
PdxH del test-R	TTACGCTCGGCAGCTTTGAA
Pta del-pdxp oe up-F	GACGAAGAATCCATGGGCCTGTACAGCTGGAAGACAACGTGG
Pta del-pdxp oe up-R	CATTATACGAGCCGATGATTAATTGTCAAGCACCAGAAGTACCGGTGGAG
Pta del-pdxp oe p-F	TTGACAATTAATCATCGGCTCGTATAATGATTCCACCTGTTTAGGAGGTAACGACATGAAAAAACTGGACCGTATGCCGA
Pta del-pdxp oe p-R	CAAAGCTGCGGATGATGACGAGATTAAACGATAACAGAACGCAGGAAACC
Pta del-pdxp oe dn-F	TCTCGTCATCATCCGCAGCTTTG
Pta del-pdxp oe dn-R	GGTGAGAATCCAAGCTTCCATTCAATCCCCACCGGAACTACCC
Pta del-pdxp oe N20-F	CTTTGTAGGTGGTGTTACCGGCTAAGATCTGACTCCATAACAGAGTACTC
Pta del-pdxp oe N20-R	CGGTAACACCACCTACAAAGGTTTTAGAGCTAGAAATAGCAAGTTAAAATAAGGCTAG
Pta del-pdxp oe test F	CGCGAAAGCTATGTTGGTCG
Pta del-pdxp oe test R	CGCCTGCTTCGTTAGTCAGA
pta N20-F	CGGTAACACCACCTACAAAGGTTTTAGAGCTAGAAATAGCAAGTTAAAATAAGGCTAG
UP-R	CAAAGCTGCGGATGATGACGGCACCAGAAGTACCGGTGGAGTAG
pta N20-R	AACCTTTGTAGGTGGTGTTACCGGCTAAGATCTGACTCCATAACAGAGTACTC
DN-F	GGTACTTCTGGTGCCGTCATCATCCGCAGCTTTGC
P1-F	TTGACAGCTAGCTCAGTCCTAGGTTAATGCTAGC CAGACATTTCTCTTAAGGAGGTTTTTTATGG
P1-R	GGCTAGCATTAACCTAGGACTGAGCTAGCTGTCAAA
P2-F	TTGACAGCTAGCTCAGTCCTAGGTAATGCTAGCCAGACATTTCTCTTAAGGAGGTTTTTTATGG
P2-R	TACCTAGGACTGAGCTAGCTGTCAAATTTCCTAATGCAGGAGTCGCATAAG
P3-F	GTCCTAGGTATAATGCTAGCCAGACATTTCTCTTAAGGAGGTTTTTTATGG
P3-R	CTGGCTAGCATTATACCTAGGACTGAGCTAGCTGTCCTAGGTATAATGCAGGAGTCGCATAAGGGAG
P4-F	CATGTAGCGTCTATTTTTCTGTCCCTAGATTGTGTGAGAACCGGAGTTCACTGTCCGGGCCAGACATTTCTCTTAAGGAGGTTTTTTATGGTTAAAAC
P4-R	GCCCGGACAGTGAACTCCGGTTCTCACACAATCTAGGGACAGAAAAATAGACGCTACATGATTTCCTAATGCAGGAGTCGCATAAG
AJ1-A-V1	TAACAACACGCTGGGTTTTAACCATAAAAAACCTCCTTAAGAGAAATGTCTGGC
AJ1-A-V2	TTTACACAATATACTAAGGAGGTCTTCATGGCTG
AJ1-A-F	ATGGTTAAAACCCAGCGTGTTGTTATC
AJ1-A-R	GAAGACCTCCTTAGTATATTGTGTAAATTACTGGGTGTTAACGATCATTTTGATAGC
AJ1-J-F	TTTACACAATATACTAAGGAGGTCTTCATGGCTGAATTACTGTTAGGCGTCAAC
AJ1-J-R	GAAAAAACCCCGCCGAAGCGGGGTTTTTTGCGTTAGCCACGCGCTTCCAGCATCAGAC
RBS1-PdxB-F	TCGAATGCGAATGAAGGGGGGACTAATGAAAATCCTGGTTGACG
PdxB-R	ATTTGATGCCTGGGCATGCCTAACGAGCCGGGTGGTG
Epd-PdxB-V-F	GCATGCCCAGGCATCAAAT
RBS1-epd-PdxB-R	CCCCTTCATTCGCATTCGATTAACGGAACGCAACAGTAG
RBS2-PdxB-F	TCGAACGCGAATGAAAGGGGGACTAATGAAAATCCTGGTTGACG
RBS2-epd-PdxB-R	CCCCTTTCATTCGCGTTCGATTAACGGAACGCAACAGTAG
RBS3-PdxB-F	TCGAATGCGAATGAAGGCGGGACTAATGAAAATCCTGGTTGACG
RBS3-epd-PdxB-R	CGCCTTCATTCGCATTCGATTAACGGAACGCAACAGTAG
RBS4-PdxB-F	CGCCTTCATTCGCATTCGATTAACGGAACGCAACAGTAG
RBS4-epd-PdxB-R	TCGAATGCGAATGAAGGCGCGACTAATGAAAATCCTGGTTGACG
RBS5-PdxB-F	TCGAACGCGCATGAAGGGGCGACTAATGAAAATCCTGGTTGACG
RBS5-epd-PdxB-R	CCCCTTCATGCGCGTTCGATTAACGGAACGCAACAGTAG
SerC-M-F	TGCGTTTATAAAGCTTGTTATGACAGCTAGCTCAGTCCTAGGT
SerC-M-R	CGGATAACAACTCGAGACTATTAACCGTGACGGCGTTCG
Epd-PdxB-V-F	TAGTCTCGAGTTGTTATCCGCT
Epd-PdxB-V-R	TAACAAGCTTTATAAACGCAGAAAGG
PdxB-R6-Dxs-M-F	AATTCTCAACATTTCAAGGAGGTTAAGATGACCGGTATGCCGCAGAC
Epd-dxs-R	TTAGCCAGCGAAGCCAAC
Epd-dxs-vector-M-F	CGTTGGCTTCGCTGGCTAATCGAATGCGAATGAAGG
Epd-dxs-vector-M-R	CCTTGAAATGTTGAGAATTTTAACGGAACGCAACAGTAG
PdxA H136N-F	CACCGGTaacACCGAATTCTTCGAAGAACGTT
PdxA H136N-R	ATTCGGTgttACCGGTGAACGGGATACCA
PdxA P245C-F	tgcGCTGACACCCTGTTCCAGCC
PdxA P245C-R	AACAGGGTGTCAGCgcaCAGCGGACCGTTCAGTTTCA
PdxA V149L-F	ActgGTTATGATGCTGGCTACCGAAGAACTGC
PdxA V149L-R	CCAGCATCATAACcagTTTTTTAGCCTGAGAACGTTCTTCG
PdxA T165R-F	TTGCTCTGGCTACCcgtCACCTGCCGCTGCGTGAC
PdxA T165R-R	acgGGTAGCCAGAGCAACACGCAGTTCTTCGG
PdxA T285L-F	TAACATCctgCTGGGTCTGCCGTTCATCCGTA
PdxA T285L-R	GACCCAGcagGATGTTAACACCACGACCGAAA
PdxA G207A-F	TGGTTTGCgctCTGAACCCGCACGCTGGTGAA
PdxA G207A-R	GTTCAGagcGCAAACCAGGATACGCGGTTCAG
PdxA V35I-F	TTGAGCTCatcGTCTGCGCAGACGCTACCC
PdxA V35I-R	GCAGACgatGAGCTCAACCGGCCATTCA
PdxJ E104T-F	AAGTAACAACCaccGGCGGCCTGGATGTCGCA
PdxJ E104T-R	GCCggtGGTTGTTACTTCCTGACGCTTTTC
PdxJ I218L-F	TCATGCCctgATTGGTCGTGCAGTGATGACC
PdxJ I218L-R	GACCAATcagGGCATGACCGATATTCAGTTCA
PdxJ G194C-F	GACACtgcCTGACCTATCACAACGTGAAAGCC
PdxJ G194C-R	ATAGGTCAGgcaGTGTCCGGCGTTAACTTTCAG
