# Supplementary material for: Protein engineering and iterative multimodule optimization for vitamin B6 production in Escherichia coli
Source: Nat Commun. 2023 Aug 31;14:5304. doi: 10.1038/s41467-023-40928-0 (PMC10471632; doi:10.1038/s41467-023-40928-0)
Supplement: Supplementary file 9 — Supplementary Data 6 [file 41467_2023_40928_MOESM9_ESM.xlsx]

## Sheet: Sheet1
Name	Sequences (5'-3')	Source
Bsu_pdxS	ATGGCTCAAACAGGTACTGAACGTGTAAAACGCGGAATGGCAGAAATGCAAAAAGGCGGCGTCATCATGGACGTCATCAATGCGGAACAAGCGAAAATCGCTGAAGAAGCTGGAGCTGTCGCTGTAATGGCGCTAGAACGTGTGCCAGCAGATATTCGCGCGGCTGGAGGAGTTGCCCGTATGGCTGACCCTACAATCGTGGAAGAAGTAATGAATGCAGTATCTATCCCGGTAATGGCAAAAGCGCGTATCGGACATATTGTTGAAGCGCGTGTGCTTGAAGCTATGGGTGTTGACTATATTGATGAAAGTGAAGTTCTGACGCCGGCTGACGAAGAATTTCATTTAAATAAAAATGAATACACAGTTCCTTTTGTCTGTGGCTGCCGTGATCTTGGT…	B. subtilis (KEGG:BSU00110)
Bsu_pdxT	ATGTTAACAATAGGTGTACTAGGACTTCAAGGAGCAGTTAGAGAGCACATCCATGCGATTGAAGCATGCGGCGCGGCTGGTCTTGTCGTAAAACGTCCGGAGCAGCTGAACGAAGTTGACGGGTTGATTTTGCCGGGCGGTGAGAGCACGACGATGCGCCGTTTGATCGATACGTATCAATTCATGGAGCCGCTTCGTGAATTCGCTGCTCAGGGCAAACCGATGTTTGGAACATGTGCCGGATTAATTATATTAGCAAAAGAAATTGCCGGTTCAGATAATCCTCATTTAGGTCTTCTGAATGTGGTTGTAGAACGTAATTCATTTGGCCGGCAGGTTGACAGCTTTGAAGCTGATTTAACAATTAAAGGCTTGGACGAGCCTTTTACTGGGGTATTC…	B. subtilis (KEGG:BSU00120)
Eme_pdxP	ATGAAAAAACTGGACCGTATGCCGACCCACGCTGAATTCGCTCACGTTACCGACTGGGTTTTCGACCTGGACAACACCCTGTACCCGCACCACGTTAACCTGTTCTCTCAGATCGACCGTAACATGACCGCTTACGTTGCTGAACTGCTGTCTCTGGAACCGGCTGAAGCTAAAAAACTGCAGAAAGAATACTACCGTGACCACGGTACCACCCTGCAGGGTCTGATGCTGCACCACGGTATCGACCCGAACGACTTCCTGGAACGTGCTCACGCTATCGACTACTCTGTTGTTCCGGCTGACCCGGCTCTGGGTGAAGCTATCAAAGCTCTGCCGGGTCGTAAATTCATCTTCACCAACGGTTCTGTTGCTCACGCTGAAATGACCGCTCGTGCTCTG…	E. meliloti (GenBank: AB353726.1)
codon-optimized pdxA gene	ATGGTTAAAACCCAGCGTGTTGTTATCACCCCGGGTGAACCGGCTGGTATCGGTCCGGACCTGGTTGTTCAGCTGGCTCAGCGTGAATGGCCGGTTGAGCTCGTTGTCTGCGCAGACGCTACCCTGCTGACCAACCGTGCTGCTATGCTGGGTCTGCCGCTGACCCTGCGTCCGTACTCTCCGAACTCTCCGGCTCAGCCGCAGACCGCTGGTACCCTGACCCTGCTGCCGGTTGCTCTGCGTGCTCCGGTTACCGCTGGTCAGCTGGCTGTTGAAAACGGTCACTACGTTGTTGAAACCCTGGCTCGTGCTTGCGACGGTTGCCTGAACGGTGAATTCGCTGCTCTGATCACCGGTCCGGTTCACAAAGGTGTTATCAACGACGCTGGTATCCCGTTC…	E. coli (GenBank: AAC73163.1)
codon-optimized epd gene	ATGACCGTTCGTGTAGCGATCAACGGCTTCGGTCGTATCGGCCGTAACGTTGTTCGTGCTCTGTACGAATCTGGTCGTCGTGCTGAAATCACCGTTGTTGCTATCAACGAACTGGCTGACGCTGCTGGTATGGCTCACCTGCTGAAATACGACACCTCTCACGGTCGTTTCGCTTGGGAAGTTCGTCAGGAACGTGACCAGCTGTTCGTTGGTGACGACGCTATCCGTGTTCTGCACGAACGTTCTCTGCAGTCTCTGCCGTGGCGTGAACTGGGTGTTGACGTTGTTCTGGACTGCACCGGTGTTTACGGTTCTCGTGAACACGGTGAAGCTCACATCGCTGCTGGTGCTAAAAAAGTTCTGTTCTCTCACCCGGGTTCTAACGACCTGGACGCTACC…	E. coli (GenBank: AAC75964.1)
Dra_dxs	ATGAACGAACTGCCGGGCACAAGCGACACACCGCTGCTGGACCAAATTCACGGCCCGAAAGATCTGAAACGGCTGAGCAGGGAACAACTGCCGGCACTGACGGAAGAACTGAGAGGCGAAATCGTGAGAGTATGCTCAAGAGGCGGCCTGCATCTTGCATCATCACTGGGAGCAGTCGACATTATTACAGCATTACATTATGTCTTGGACTCACCTAGAGATAGAATTTTATTTGATGTGGGGCATCAAGCGTATGCACATAAAATCCTTACCGGCCGCCGCGATCAAATGGCAGATATTAAAAAAGAAGGCGGAATTAGTGGGTTTACGAAAGTGTCAGAATCAGAGCATGATGCTATTACAGTCGGACACGCATCAACATCACTTGCAAATGCACTG…	Deinococcus radiodurans (GenBank: WP_010888114.1)
Agt_dxs	ATGCCGCAAACACCGTTACTGGACAGAGTTAACTTTCCGTCCGACCTGAAAGAAATTGACGACAGAGACCTGCCGGAACTGGCGCGGGAACTGAGGGACGAAATGATTGACGCGGTTAGCAAAACAGGCGGCCATCTGGGAGCAGGCCTGGGCGTTGTTGAACTGACAATTGCAATTCATAAAGTTTTCAACACGCCTGAAGATAGATTAATTTTTGATGTGGGGCATCAATGTTATCCGCATAAAATTCTTACTGGAAGAAGAGACAGAATTAGGACACTTAGACAGGAAGATGGCCTCTCAGGCTTCACAAGAAGAGCAGAAAGCGAATATGATGATTTTGGCGCAGGTCATAGCTCAACAAGCATTTCAGCAGGACTGGGAATGGCAGTTGCAGCA…	Agrobacterium tumefaciens (GenBank: WP_035214476.1)
Bsu_dxs	TTGGATCTTTTATCAATACAGGACCCGTCGTTTTTAAAAAACATGTCCATTGATGAATTAGAGAAATTAAGTGATGAAATCCGTCAGTTTTTAATTACAAGTTTATCCGCTTCCGGCGGCCACATCGGCCCAAACTTAGGTGTCGTAGAGCTTACTGTTGCCCTGCATAAGGAATTTAACAGCCCGAAAGACAAATTTTTATGGGATGTAGGCCATCAGTCGTATGTCCATAAGCTGCTGACAGGACGCGGAAAAGAATTTGCGACGCTTCGCCAGTACAAAGGGCTTTGCGGATTTCCAAAGCGGAGTGAAAGCGAGCACGATGTTTGGGAAACCGGGCACAGCTCGACTTCTCTGTCAGGCGCGATGGGAATGGCAGCTGCCCGTGATATTAAAGGA…	B. subtilis (GenBank: WP_038429288.1)
Rsp_dxs	ATGACAAACCCGACGCCGCGCCCGGAAACCCCGCTTCTTGACCGCGTGTGCTGCCCGGCAGACATGAAAGCACTGAGCGACGCCGAACTGGAAAGACTGGCGGACGAAGTGCGCTCCGAAGTCATTAGCGTTGTGGCAGAAACAGGCGGCCACCTTGGATCAAGTCTGGGTGTTGTTGAACTGACAGTTGCATTACATGCAGTGTTCAATACACCGACAGATAAATTAGTATGGGATGTGGGGCATCAGTGCTATCCGCATAAAATTCTTACTGGGCGCCGGGAACAAATGCGGACACTGAGACAAAAAGGCGGCCTTAGTGGCTTCACAAAAAGAAGCGAATCAGCGTATGATCCGTTTGGCGCAGCGCATTCATCAACATCAATTTCAGCAGCACTT…	Rhodobacter sphaeroides (GenBank: WP_011338107.1)
Agt_dxs11	ATGACCGGTATGCCGCAGACCCCGCTGCTGGACCGTGTTAACTTCCCGTCTGACCTGAAAGAAATCGACGACCGTGACCTGCCGGAACTGGCTCGTGAACTGCGTGACGAAATGATCGACGCTGTTTCTTCTACCGGTGGTCACCTGGGTGCTGGTCTGGGTGTTGTTGAACTGACCATCGCTATCCACAAAGTTTTCAACACCCCGGAAGACCGTCTGATCTTCGACGTTGGTCACCAGTGCTACCCGCACAAAATCCTGACCGGTCGTCGTGAACGTATCCGTACCCTGCGTCAGGAAGGTGGTCTGTCTGGTTTCACCCGTCGTGCTGAATCTGAATACGACGACTTCGGTGCTGGTCACTCTTCTACCTCTATCTCTGCTGGTCTGGGTATGGCT…	Agrobacterium tumefaciens (GenBank: WP_060722984.1)
Rcp_dxs	ATGTCAGCGACGCCGAGCCGGACGCCGCACCTTGATCGCGTTACGGGCCCGGCCGATTTAAAAGCGATGTCCATTGCGGATTTAACGGCGTTAGCGTCCGAGGTTCGGAGGGAGATTGTTGAAGTGGTTTCACAAACAGGAGGCCACCTTGGCTCATCACTGGGAGTTGTGGAGCTGACAGTTGCACTGCACGCAGTTTTTAATTCACCGGGAGATAAACTGATTTGGGATGTCGGGCATCAGTGTTATCCGCACAAAATTCTTACCGGACGCCGCTCTAGAATGCTGACACTGAGACAAGCAGGCGGCATTTCTGGCTTCCCGAAAAGAAGCGAAAGCCCGCATGATGCTTTTGGCGCAGGCCACTCATCAACATCAATTTCAGCAGCACTTGGCTTT…	Rhodobacter capsulatus (GenBank: WP_013066440.1)
Eme_dxs	TTGCTCGACAAGGTGACCTATCCCGACGATCTGAAGAAGGTCGACGACAAGGATCTGCCGCAGCTTGCCGGAGAAGTCCGGGCAGAAATGATCGACGCGGTGTCGCGTACCGGCGGGCACCTTGGCGCGGGCCTTGGCGTCGTCGAACTGACGATCGCCATCCACAAGGTCTTCAACACGCCGCATGACCGGCTGATCTTCGATGTCGGCCACCAGTGCTATCCGCACAAGATCCTCACCGGCCGCCGCGATCGCATCCGCACGCTGCGTCAGGAAGGCGGCCTCTCGGGCTTTACCCGCCGCGCCGAGAGCGAATACGACCCCTTCGGTGCCGCGCACTCCTCGACCTCGATTTCCGCCGGCCTCGGCATGGCGGTCGCCGCCGACCTCGACGGCAAG…	E. meliloti (GenBank: KDP72094.1)
Plu_epd	ATGACCATTAAGGTGGCCATTAACGGGTTTGGTCGCATTGGGCGCAGCATTTTACGCGCGCTGTACGAGAGCGGGCGGCGGGCAGAAATTGCCGTGATTGCAGTTAATGAATTAGCCGACGCAGAAGGTATTGCACATCTGTTAAAATATGATAGCAGTCATGGACGTTTTGCATGGGATGTTAGATTAAATAACGATCTGTTACAGGTTGGAGACGATAATATCCGTCTGTTTCATCAGCCGGATATTAGTACACTGCCGTGGCAGGAACTGGGTGTTGATATTGTTCTGGATTGTAGTGGAATTTATGGGAGCCGTGCCGATGGTCAGGCACATCTGGCATCAGGTGCGAAAAAAGTGCTGTTTGCACATCCGGGTGGTAATGATCTGGATGCGACG…	Photorhabdus luminescens (Uniprot: Q8GF86)
Xne_epd	ATGACCATTCGCGTGGCCATTAATGGGTTTGGGCGTATTGGGCGCAGCGTGTTACGGGCGCTGTACGAAAGCGGGCGGCGGGCAGAAATTAGCGTGATTGCAATTAACGAACTGGCGGACGCAGAGGGTATTGCACATCTGTTAAAATATGATTCGAGTCATGGGCGTTTTGCATGGGATGTTAGACTGAATAACGATTTACTGCAGGTTGGGGATGATAGCATACGGTTATTTCATCAGCCGGATATTAGTGCATTACCGTGGAAAGCACTGGGTATTGATATTGTTTTAGATTGTACCGGACGTTACGGCGAGCGTGTTGATGGTGAAGCACATATAGCATCAGGTGCCAAAAAAGTTTTATTTGCGCATCCGGGTGGTAATAATTTAGATGCAACC…	Xenorhabdus nematophila (Uniprot: D3VK22)
Psn_epd	ATGCCGATTAAAGTGGCCATTAACGGGTTTGGTCGTATTGGGCGCAGCGTGCTGCGGGCGCTGTATGAAAGCGGGCGGCGGGCAGAAATTGTTGTTGTTGCCATTAACGAACTGGCCGTTCCTGAGGGGATTGCACATCTGTTAAAGTATGATAGTAGTCATGGTCGTTTTGCATGGGATGTTCGGCTGAATGGTAGTAGCTTACAGGTTGGGGATGATAACATTAGACTGTTTCATCAGCCGGAGATTAGTAGCCTTCCGTGGAAAGATTTAGGTATTGATATTGTTCTGGACTGTAGTGGTGTTTATGGTTCACGTGAGGATGGGATTAAACATCTGGAGGCAGGTGCGAAAAAAGTTCTGTTCAGCCACCCCGGTACCGACGATCTGGATGCCACG…	Providencia sneebia (Uniprot: K8VZB3)
Ype_epd	ATGGCAATTCGTATTGCGATTAATGGCTTTGGTCGGATCGGCCGGTCTGTTCTGCGGGCACTGTATGAGAGCGGTCGCCGGGCGGAGATCAGCGTGGTTGCGATTAACGAACTGGCGAGCGCAGAGGGTATGGCACATCTGCTGAAGTATGATAGTAGTCATGGGCGTTTTGCATGGGATGTTAGACAGGAATGTGATAGTTTATATGTTGGTGATGATATCATCCGTTTAATTCATCAGAGCGAAATTGAACAGTTACCTTGGAGCGAGTTAGGTATTGATGTAGTTCTGGATTGTTCTGGAGTTTATGGTTCACGCGAGGATGGTGAAGCACATGTTGCATCAGGTGCCAAAAAAGTTCTGTTTGCACACCCGGGTGGTCATGATCTGGATGCAACA…	Yersinia pestis (Uniprot: Q7CGS4)
Eam_epd	ATGACCGTTCGCATTGCAATTAACGGGTTTGGTCGGATTGGTCGGAATGTTTTACGTGCCCTGTACGAGACCGGGCGCCGGGCAGAAATTACGGTGGTGGCCATTAATGAACTGGCCGACGCAGCGGGTATGGCACATCTGTTAAAGTATGATACCAGTCATGGGCGTTTTGCATGGGATGTTAGACAGGAACGTGATTTATTAACAGTTGGGGATGATGCAATCAGACTGTTACATATTCCTGAAATTCATACCCTGCCGTGGCGTGAACTGAATGTGGATATTGTTTTAGATTGTACCGGAGTTTATGGTAGTCGCGCCGATGGTGAAGCACATTTAAAAGCAGGTGCCCGTAAAGTTCTGTTTTCTCATCCTGGTGGTCATGATCTTGATGCGACC…	Erwinia amylovora (Uniprot: E5B1W8)
Csa_epd	ATGACCCTGCGTGTGGCCATTAATGGGTTTGGGCGGATTGGTCGCAATGTGGTTCGCGCGTTATACGAAAGCGGGCGCCGGGCCGAGATTAGCGTTGTGGCGATTAACGAGCTGGCCGACGCAGCAGGTATGGCACATCTGTTAAAATATGATACCAGCCATGGCCGTTTTGCATGGGATGTTCGGCAGGAAGGTGAACAACTGTGGATTGGTAATGATGTGATCCGGCTGTTACATGAGCGTGATATTAATGCATTACCGTGGAAAGCACTGGATGTTGATGTTGTTTTAGATTGTACAGGTGTCTATGGTAGCAGAGCAGATGGTATTGCACATTTAGAGGCTGGTGCGCGTAAAGTTCTGTTTAGCCATCCGGGTGGTAACGATCTTGATGCGACC…	Cronobacter sakazakii (Uniprot: A7MJQ2)
Ame_epd	ATGGTGAACATTGCAATTAACGGGTTTGGTCGTATTGGTCGTAACGTGCTGCGTGCCTTATACGAGAGCGGGCGGAATAACGAGTTTAACGTGGTTGCCATTAACGACATTGCCAAACCGGAGGGCATTGCACACCTGTTAAAGTATGATACCGCACATGGACGTTTTCGTTTTGATGTGGCACTGGAAAATAATACCCTGAATGTTGCGGGGGATGACATTGCTCTGTTAGCAATTAGCGATATTAAAGAACTTCCCTGGCGTGATCTGGGTGTTGATATTGTTTTAGAGTGTACCGGTAAATTTGATGACCGTGCTTCAGGTCAGGCGCATTTAGACGCAGGTGCAGGAAAAGTTCTGTTCAGCAGTCCTGGTAGCCCTGATCTGGATAATACCGTT…	Alteromonas mediterranea (Uniprot: B4RWC5)
Gni_epd	ATGCTGCGTATTGCCATTAATGGGTTTGGGCGGATTGGGCGGAACGTTCTGCGCGCGTTATATGAAAGCGGGCGGAACGACCAGATTCAGGTTGTTGCCATTAACGAAATTGCCTCTCCGGAAGGTGTTGCACATCTGTTAAAATATGATACCGCACATGGCCGTTTTAAGGGAACCGTTGATTATACAGACCAGTGTTTAATTGTTAACGGTGATAAAATCCCGTTATTTCAGAAAAATAACATCGAAGAACTGGCATGGAGCACCGTTAATGTTGATATTGTTCTGGAATGTACTGGTGTTTTTAGCAGCCGTGAAAGCGCACAGCAGCATATTGACAATGGTGCAAGAAAAGTGCTGTTTAGCCAACCTTGTGGGCAGGACATGGACGCAACCATT…	Glaciecola nitratireducens (Uniprot: G4QMQ7)
Pfl_epd	ATGCCGCAGCCGCGTCCTTACAAAGTTGCCCTGAACGGGTACGGGCGTATTGGTCGTTGTGTTTTACGTGCCCTGTTTGAACGCGGGTCCGCCGCGGGTTTTGAAATTGTTGCCATTAATGATCTTGCAGATATGGCATCAATTGAATATCTGACGCGCTTTGATAGCACACATGGTCGGTTTCCTGGTGAAGTTAAGGTTGAAGGTGATTGTCTGCATATTAATGGTCATTGCGTTAAAGTTCTGCGGAGCGCAACGCCGGAAGGTATTGATTGGGCAAGCCTGGGCGTAGATCTGGTTCTGGAATGTAGTGGTGCGTGGCATACCCGTGCCGATGGGCAGCGTTTTCTGGATGCAGGTGCCCCTCGGGTACTGTTTAGCCAGCCGATGGCCAGCGAA…	Pseudomonas fluorescens (Uniprot: Q3K5F1)
Hel_epd	ATGGCACACCGCATTGCGATTAATGGTTACGGGCGGATTGGGCAGTGTGTTTTACGTGCGTTAATTGAACGGCGGGAACCGGACCTGGAAGTTGTTGCGATTAATGAACTGAGCGGCCTGGATACAATTGCGTATCTGACCCGGTATGATACTACCCATGGTAGATTTCCCGGTCATGTTGAGGCAGATGGGGATCATCTGGTTATTGATGGTAGACCGATTAGAGTTTTAAGTGAAAGTGAACCTAGTCGTTTACCGTGGGACGAACTGGGCATTGATTTAGTTTTAGAATGTAGTGGAAGCTTTAAGGATCGTGCAACCGCGGAGAGACATTTAAGCGCAGGAGCAGGGCGGCTGCTGTTTAGCCAACCTGCAGAAAGCGATGTGGATGCAACCATT…	Halomonas elongata (Uniprot: E1V516)
Mpo_epd	ATGCTGCGTGTTGCAATTAATGGGTATGGGCGCATTGGTCGGTCGGTTCTGCGGGCGCTGTATGAAAATAACTTTCGGGATCATATTCAGGTTGTGGCCATTAACGAACTGTCCGATGTTGAAACCATGAGTTACCTGACACGTTATGATACCACACATGGGCGTTTTCCTCAGAGTGTTGCAACCCAGGGTAATACCTTACAGATTGGTGATGATACCATCCAGTGTTTTAGCAGTGCACAGCCGGAGGGTGTTGATTGGCAGAGTCTGGAATTAGATTTAGTTCTTGAATGTAGTGGTAGCTTTAGTGATCGTGATGGTGCACAGGCATATCTGGACGCAGGTGTTCCGCGTCTGTTACTGAGTCAGCCGGCAGGTAGCGATGTTGATAGTACGCTG…	Marinomonas posidonica (Uniprot: F6CUJ8)
