# Supplementary material for: Protein engineering and iterative multimodule optimization for vitamin B6 production in Escherichia coli
Source: Nat Commun. 2023 Aug 31;14:5304. doi: 10.1038/s41467-023-40928-0 (PMC10471632; doi:10.1038/s41467-023-40928-0)
Supplement: Supplementary file 11 — Source Data [file 41467_2023_40928_MOESM11_ESM.xlsx]

## Sheet: Fig. 1 and 5b
Reaction_id	Flux distribution	Reaction_equation
SHCHD2	0.0001	dscl_c + nad_c --> h_c + nadh_c + scl_c
CPPPGO	0.0001	cpppg3_c + 2.0 h_c + o2_c --> 2.0 co2_c + 2.0 h2o_c + pppg9_c
GLYCTO2	0.0003	glyclt_c + q8_c --> glx_c + q8h2_c
LEUTAi	0.2229	4mop_c + glu__L_c --> akg_c + leu__L_c
SHK3Dr	0.1885	3dhsk_c + h_c + nadph_c <=> nadp_c + skm_c
G5SD	0.1094	glu5p_c + h_c + nadph_c --> glu5sa_c + nadp_c + pi_c
APRAUR	0.0002	5apru_c + h_c + nadph_c --> 5aprbu_c + nadp_c
DB4PS	0.0004	ru5p__D_c --> db4p_c + for_c + h_c
RBFK	0.0001	atp_c + ribflv_c --> adp_c + fmn_c + h_c
RBFSb	0.0002	2.0 dmlz_c --> 4r5au_c + ribflv_c
EX_pi_e	-0.4772	pi_e <=>
EX_h_e	4.5456	h_e <=>
DMATT	0.0001	dmpp_c + ipdp_c --> grdp_c + ppi_c
GRTT	0.0001	grdp_c + ipdp_c --> frdp_c + ppi_c
UPP3S	0.0002	hmbil_c --> h2o_c + uppg3_c
UPPDC1	0.0001	4.0 h_c + uppg3_c --> 4.0 co2_c + cpppg3_c
HCO3E	0.26	co2_c + h2o_c <=> h_c + hco3_c
IMPC	-0.2684	h2o_c + imp_c <=> fprica_c
IMPD	0.1203	h2o_c + imp_c + nad_c --> h_c + nadh_c + xmp_c
ECOAH4	0.1761	3hdcoa_c <=> dc2coa_c + h2o_c
GLUTRS	0.0018	atp_c + glu__L_c + trnaglu_c --> amp_c + glutrna_c + ppi_c
TMPPP	0.0001	2mahmp_c + 4mpetz_c + h_c --> ppi_c + thmmp_c
DHORTS	-0.1636	dhor__S_c + h2o_c <=> cbasp_c + h_c
OMPDC	0.1636	h_c + orot5p_c --> co2_c + ump_c
CS	3.0603	accoa_c + h2o_c + oaa_c --> cit_c + coa_c + h_c
ICDHyr	3.0603	icit_c + nadp_c <=> akg_c + co2_c + nadph_c
PPA	1.7323	h2o_c + ppi_c --> h_c + 2.0 pi_c
ALAR	0.0206	ala__L_c <=> ala__D_c
ALATA_L	-0.2878	akg_c + ala__L_c <=> glu__L_c + pyr_c
GLYK	4.1874	atp_c + glyc_c --> adp_c + glyc3p_c + h_c
PPM	-0.0003	r1p_c <=> r5p_c
ASPTA	-1.4484	akg_c + asp__L_c <=> glu__L_c + oaa_c
A5PISO	0.0192	ru5p__D_c <=> ara5p_c
IPPMIb	-0.2229	2ippm_c + h2o_c <=> 3c3hmp_c
ACHBS	0.1437	2obut_c + h_c + pyr_c --> 2ahbut_c + co2_c
ACLS	0.4326	h_c + 2.0 pyr_c --> alac__S_c + co2_c
PSCVT	0.1885	pep_c + skm5p_c <=> 3psme_c + pi_c
ANS	0.0281	chor_c + gln__L_c --> anth_c + glu__L_c + h_c + pyr_c
ANPRT	0.0281	anth_c + prpp_c --> ppi_c + pran_c
CHORM	0.16	chor_c --> pphn_c
CHORS	0.1885	3psme_c --> chor_c + pi_c
IGPS	0.0281	2cpr5p_c + h_c --> 3ig3p_c + co2_c + h2o_c
EX_glyc_e	-10	glyc_e <=>
EX_mn2_e	-0.0003	mn2_e <=>
ECOAH6	0.1376	3htdcoa_c <=> h2o_c + td2coa_c
ENO	7.96	2pg_c <=> h2o_c + pep_c
PGK	-8.8096	3pg_c + atp_c <=> 13dpg_c + adp_c
RPE	-0.3838	ru5p__D_c <=> xu5p__D_c
TALA	-0.0976	g3p_c + s7p_c <=> e4p_c + f6p_c
TKT1	-0.0976	r5p_c + xu5p__D_c <=> g3p_c + s7p_c
FMNAT	0.0001	atp_c + fmn_c + h_c --> fad_c + ppi_c
TRPAS2	-0.0281	h2o_c + trp__L_c <=> indole_c + nh4_c + pyr_c
EX_co2_e	9.6943	co2_e <=>
PMDPHT	0.0002	5aprbu_c + h2o_c --> 4r5au_c + pi_c
ILETA	-0.1437	akg_c + ile__L_c <=> 3mop_c + glu__L_c
VALTA	-0.2093	akg_c + val__L_c <=> 3mob_c + glu__L_c
ORPT	-0.1636	orot5p_c + ppi_c <=> orot_c + prpp_c
RBFSa	0.0004	4r5au_c + db4p_c --> dmlz_c + 2.0 h2o_c + pi_c
DHAD2	0.1437	23dhmp_c --> 3mop_c + h2o_c
PTAr	-0.288	accoa_c + pi_c <=> actp_c + coa_c
ACKr	0.288	ac_c + atp_c <=> actp_c + adp_c
MOAT	0.0096	ckdo_c + lipidA_c --> cmp_c + h_c + kdolipid4_c
UDCPDPS	0	frdp_c + 8.0 ipdp_c --> 8.0 ppi_c + udcpdp_c
USHD	0.0096	h2o_c + u23ga_c --> 2.0 h_c + lipidX_c + ump_c
LPADSS	0.0096	lipidX_c + u23ga_c --> h_c + lipidAds_c + udp_c
TDSK	0.0096	atp_c + lipidAds_c --> adp_c + h_c + lipidA_c
IPMD	0.2229	3c2hmp_c + nad_c --> 3c4mop_c + h_c + nadh_c
AIRC3	-0.2215	5aizc_c <=> 5caiz_c
ADSL2r	0.2215	25aics_c <=> aicar_c + fum_c
EX_fe2_e	-0.008	fe2_e <=>
TMDS	0.0129	dump_c + mlthf_c --> dhf_c + dtmp_c
PPCDC	0.0003	4ppcys_c + h_c --> co2_c + pan4p_c
DHQTi	0.1885	3dhq_c --> 3dhsk_c + h2o_c
PUNP1	-0.0003	adn_c + pi_c <=> ade_c + r1p_c
DHAD1	0.4326	23dhmb_c --> 3mob_c + h2o_c
IPPMIa	-0.2229	3c2hmp_c <=> 2ippm_c + h2o_c
MDH	3.0446	mal__L_c + nad_c <=> h_c + nadh_c + oaa_c
FUM	3.0442	fum_c + h2o_c <=> mal__L_c
OHPBAT	0.0001	glu__L_c + ohpb_c <=> akg_c + phthr_c
GLUTRR	0.0018	glutrna_c + h_c + nadph_c --> glu1sa_c + nadp_c + trnaglu_c
ARGSS	0.1463	asp__L_c + atp_c + citr__L_c --> amp_c + argsuc_c + h_c + ppi_c
AGPR	-0.1463	acg5sa_c + nadp_c + pi_c <=> acg5p_c + h_c + nadph_c
G1SAT	0.0018	glu1sa_c <=> 5aop_c
KDOCT2	0.0192	ctp_c + kdo_c --> ckdo_c + ppi_c
PGAMT	-0.0467	gam1p_c <=> gam6p_c
UAGDP	0.0467	acgam1p_c + h_c + utp_c --> ppi_c + uacgam_c
UAGCVT	0.0138	pep_c + uacgam_c --> pi_c + uaccg_c
GLUR	-0.0138	glu__D_c <=> glu__L_c
EX_zn2_e	-0.0002	zn2_e <=>
HACD5	0.1761	3oddcoa_c + h_c + nadh_c <=> 3hddcoa_c + nad_c
DNMPPA	0.0003	dhpmp_c + h2o_c --> dhnpt_c + pi_c
HPPK2	0.0003	6hmhpt_c + atp_c --> 6hmhptpp_c + amp_c + h_c
PTPATi	0.0003	atp_c + h_c + pan4p_c --> dpcoa_c + ppi_c
DXPRIi	0.0012	dxyl5p_c + h_c + nadph_c --> 2me4p_c + nadp_c
OPHBDC	0.0001	3ophb_c + h_c --> 2oph_c + co2_c
GHMT2r	0.5517	ser__L_c + thf_c <=> gly_c + h2o_c + mlthf_c
DHORD2	0.1636	dhor__S_c + q8_c --> orot_c + q8h2_c
KARA1	-0.4326	23dhmb_c + nadp_c <=> alac__S_c + h_c + nadph_c
KARA2	0.1437	2ahbut_c + h_c + nadph_c <=> 23dhmp_c + nadp_c
ACCOAC	0.0385	accoa_c + atp_c + hco3_c --> adp_c + h_c + malcoa_c + pi_c
NADK	0.0002	atp_c + nad_c --> adp_c + h_c + nadp_c
HACD6	0.1376	3otdcoa_c + h_c + nadh_c <=> 3htdcoa_c + nad_c
ECOAH1	0.1761	3hbcoa_c <=> b2coa_c + h2o_c
ECOAH2	0.1761	3hhcoa_c <=> h2o_c + hx2coa_c
ECOAH3	0.1761	3hocoa_c <=> h2o_c + oc2coa_c
DXPS	0.0014	g3p_c + h_c + pyr_c --> co2_c + dxyl5p_c
CDPMEK	0.0012	4c2me_c + atp_c --> 2p4c2me_c + adp_c + h_c
MECDPS	0.0012	2p4c2me_c --> 2mecdp_c + cmp_c
GLYCL	0.027	gly_c + nad_c + thf_c --> co2_c + mlthf_c + nadh_c + nh4_c
PPC	1.4641	co2_c + h2o_c + pep_c --> h_c + oaa_c + pi_c
GTPCII2	0.0002	gtp_c + 3.0 h2o_c --> 25drapp_c + for_c + 2.0 h_c + ppi_c
SADT2	0.1224	atp_c + gtp_c + h2o_c + so4_c --> aps_c + gdp_c + pi_c + ppi_c
NNDPR	0.0011	2.0 h_c + prpp_c + quln_c --> co2_c + nicrnt_c + ppi_c
HACD4	0.1761	3odcoa_c + h_c + nadh_c <=> 3hdcoa_c + nad_c
HACD7	0.1376	3ohdcoa_c + h_c + nadh_c <=> 3hhdcoa_c + nad_c
SDPDS	0.1835	h2o_c + sl26da_c --> 26dap_LL_c + succ_c
ADK1	1.2979	amp_c + atp_c <=> 2.0 adp_c
OCTDPS	0.0001	frdp_c + 5.0 ipdp_c --> octdp_c + 5.0 ppi_c
AACPS3	0.0631	ACP_c + atp_c + hdca_c --> amp_c + palmACP_c + ppi_c
AACPS4	0.0744	ACP_c + atp_c + hdcea_c --> amp_c + hdeACP_c + ppi_c
UDCPDP	0.0138	h2o_c + udcpdp_c --> h_c + pi_c + udcpp_c
CYTK1	0.0895	atp_c + cmp_c <=> adp_c + cdp_c
GK1	0.1203	atp_c + gmp_c <=> adp_c + gdp_c
HACD1	0.1761	aacoa_c + h_c + nadh_c <=> 3hbcoa_c + nad_c
HACD2	0.1761	3ohcoa_c + h_c + nadh_c <=> 3hhcoa_c + nad_c
UAPGR	0.0138	h_c + nadph_c + uaccg_c --> nadp_c + uamr_c
TRPS3	0.0281	3ig3p_c --> g3p_c + indole_c
FADRx	0.3908	fad_c + h_c + nadh_c --> fadh2_c + nad_c
FCLT	0.0001	fe2_c + ppp9_c --> 2.0 h_c + pheme_c
HBZOPT	0.0001	4hbz_c + octdp_c --> 3ophb_c + ppi_c
PNTK	0.0003	atp_c + pnto__R_c --> 4ppan_c + adp_c + h_c
DPCOAK	0.0003	atp_c + dpcoa_c --> adp_c + coa_c + h_c
KDOPS	0.0192	ara5p_c + h2o_c + pep_c --> kdo8p_c + pi_c
KDOPP	0.0192	h2o_c + kdo8p_c --> kdo_c + pi_c
DTMPK	0.0129	atp_c + dtmp_c <=> adp_c + dtdp_c
TRDR	0.1224	h_c + nadph_c + trdox_c --> nadp_c + trdrd_c
RHCCE	0.0002	rhcys_c --> dhptd_c + hcys__L_c
ADCS	0.0003	chor_c + gln__L_c --> 4adcho_c + glu__L_c
ADCL	0.0003	4adcho_c --> 4abz_c + h_c + pyr_c
DHAPT	5.382	dha_c + pep_c --> dhap_c + pyr_c
UMPK	0.187	atp_c + ump_c <=> adp_c + udp_c
CTPS2	0.0794	atp_c + gln__L_c + h2o_c + utp_c --> adp_c + ctp_c + glu__L_c + 2.0 h_c + pi_c
PAPPT3	0.0138	udcpp_c + ugmda_c --> uagmda_c + ump_c
UAGPT3	0.0138	uacgam_c + uagmda_c --> h_c + uaagmda_c + udp_c
F6PA	-0.4306	f6p_c <=> dha_c + g3p_c
ACODA	0.1463	acorn_c + h2o_c --> ac_c + orn_c
ADSS	0.1481	asp__L_c + gtp_c + imp_c --> dcamp_c + gdp_c + 2.0 h_c + pi_c
ASNS2	0.1192	asp__L_c + atp_c + nh4_c --> amp_c + asn__L_c + h_c + ppi_c
ASPCT	0.1636	asp__L_c + cbp_c --> cbasp_c + h_c + pi_c
DMPPS	0.0001	h2mb4p_c + h_c + nadh_c --> dmpp_c + h2o_c + nad_c
MCOATA	0.0385	ACP_c + malcoa_c <=> coa_c + malACP_c
IPDPS	0.001	h2mb4p_c + h_c + nadh_c --> h2o_c + ipdp_c + nad_c
DAPE	0.1835	26dap_LL_c <=> 26dap__M_c
DHDPRy	0.1835	23dhdp_c + h_c + nadph_c --> nadp_c + thdp_c
HSK	0.2692	atp_c + hom__L_c --> adp_c + h_c + phom_c
SDPTA	-0.1835	akg_c + sl26da_c <=> glu__L_c + sl2a6o_c
THRS	0.2692	h2o_c + phom_c --> pi_c + thr__L_c
HSST	0.0761	hom__L_c + succoa_c --> coa_c + suchms_c
PPNDH	0.0916	h_c + pphn_c --> co2_c + h2o_c + phpyr_c
DDPA	0.1885	e4p_c + h2o_c + pep_c --> 2dda7p_c + pi_c
MALS	0.0003	accoa_c + glx_c + h2o_c --> coa_c + h_c + mal__L_c
G3PD2	4.1186	glyc3p_c + nadp_c <=> dhap_c + h_c + nadph_c
U23GAAT	0.0192	3hmrsACP_c + u3hga_c --> ACP_c + h_c + u23ga_c
UAAGDS	0.0138	26dap__M_c + atp_c + uamag_c --> adp_c + h_c + pi_c + ugmd_c
UAMAS	0.0138	ala__L_c + atp_c + uamr_c --> adp_c + h_c + pi_c + uama_c
UAMAGS	0.0138	atp_c + glu__D_c + uama_c --> adp_c + h_c + pi_c + uamag_c
AKGDH	2.5284	akg_c + coa_c + nad_c --> co2_c + nadh_c + succoa_c
GLYCDx	5.8126	glyc_c + nad_c --> dha_c + h_c + nadh_c
ASP1DC	0.0003	asp__L_c + h_c --> ala_B_c + co2_c
UGMDDS	0.0138	alaala_c + atp_c + ugmd_c --> adp_c + h_c + pi_c + ugmda_c
UHGADA	0.0192	h2o_c + u3aga_c --> ac_c + u3hga_c
UAGAAT	0.0192	3hmrsACP_c + uacgam_c <=> ACP_c + u3aga_c
ATPPRT	0.0469	atp_c + prpp_c --> ppi_c + prbatp_c
HISTD	0.0469	h2o_c + histd_c + 2.0 nad_c --> 3.0 h_c + his__L_c + 2.0 nadh_c
IGPDH	0.0469	eig3p_c --> h2o_c + imacp_c
PRPPS	0.4614	atp_c + r5p_c <=> amp_c + h_c + prpp_c
PRATPP	0.0469	h2o_c + prbatp_c --> h_c + ppi_c + prbamp_c
PRMICI	0.0469	prfp_c <=> prlp_c
SERAT	0.1224	accoa_c + ser__L_c <=> acser_c + coa_c
CYSS	0.1224	acser_c + h2s_c --> ac_c + cys__L_c + h_c
BPNT	0.1224	h2o_c + pap_c --> amp_c + pi_c
PAPSR	0.1224	paps_c + trdrd_c --> 2.0 h_c + pap_c + so3_c + trdox_c
ASPK	0.5289	asp__L_c + atp_c <=> 4pasp_c + adp_c
ASAD	-0.5289	aspsa_c + nadp_c + pi_c <=> 4pasp_c + h_c + nadph_c
DAPDC	0.1698	26dap__M_c + h_c --> co2_c + lys__L_c
METAT	0.0004	atp_c + h2o_c + met__L_c --> amet_c + pi_c + ppi_c
TMPK	0.0001	atp_c + thmmp_c --> adp_c + thmpp_c
SULR	0.1224	5.0 h_c + 3.0 nadph_c + so3_c --> 3.0 h2o_c + h2s_c + 3.0 nadp_c
CBMKr	0.31	atp_c + co2_c + nh4_c <=> adp_c + cbp_c + 2.0 h_c
NNATr	0.0011	atp_c + h_c + nicrnt_c <=> dnad_c + ppi_c
PSERT	0.8497	3php_c + glu__L_c --> akg_c + pser__L_c
AIRC2	0.2215	air_c + atp_c + hco3_c --> 5caiz_c + adp_c + h_c + pi_c
GAPD	8.8096	g3p_c + nad_c + pi_c <=> 13dpg_c + h_c + nadh_c
ARGSL	0.1463	argsuc_c <=> arg__L_c + fum_c
GLU5K	0.1094	atp_c + glu__L_c --> adp_c + glu5p_c
IPPS	0.2229	3mob_c + accoa_c + h2o_c --> 3c3hmp_c + coa_c + h_c
EX_mg2_e	-0.0043	mg2_e <=>
SPODM	0.0008	2.0 h_c + 2.0 o2s_c --> h2o2_c + o2_c
AHCYSNS	0.0002	ahcys_c + h2o_c --> ade_c + rhcys_c
P5CR	0.1094	1pyr5c_c + 2.0 h_c + nadph_c --> nadp_c + pro__L_c
DHPPDA2	0.0002	25drapp_c + h2o_c + h_c --> 5apru_c + nh4_c
G5SADs	0.1094	glu5sa_c --> 1pyr5c_c + h2o_c + h_c
DHDPS	0.1835	aspsa_c + pyr_c --> 23dhdp_c + 2.0 h2o_c + h_c
G1PACT	0.0467	accoa_c + gam1p_c --> acgam1p_c + coa_c + h_c
GART	0.0012	atp_c + for_c + gar_c --> adp_c + fgam_c + h_c + pi_c
GF6PTA	0.0467	f6p_c + gln__L_c --> gam6p_c + glu__L_c
GLUPRT	0.2216	gln__L_c + h2o_c + prpp_c --> glu__L_c + ppi_c + pram_c
NADS1	0.0011	atp_c + dnad_c + nh4_c --> amp_c + h_c + nad_c + ppi_c
OCBT	0.1463	cbp_c + orn_c <=> citr__L_c + h_c + pi_c
GARFT	0.2204	10fthf_c + gar_c <=> fgam_c + h_c + thf_c
PHETA1	-0.0916	akg_c + phe__L_c <=> glu__L_c + phpyr_c
PPND	0.0683	nad_c + pphn_c --> 34hpp_c + co2_c + nadh_c
PRAMPC	0.0469	h2o_c + prbamp_c --> prfp_c
ACOTA	-0.1463	acorn_c + akg_c <=> acg5sa_c + glu__L_c
PDX5PS	0.0001	dxyl5p_c + nad_c + phthr_c --> co2_c + 2.0 h2o_c + h_c + nadh_c + pdx5p_c + pi_c
PPBNGS	0.0009	2.0 5aop_c --> 2.0 h2o_c + h_c + ppbng_c
PPNCL2	0.0003	4ppan_c + ctp_c + cys__L_c --> 4ppcys_c + cmp_c + h_c + ppi_c
PRAGSr	0.2216	atp_c + gly_c + pram_c <=> adp_c + gar_c + h_c + pi_c
PRFGS	0.2216	atp_c + fgam_c + gln__L_c + h2o_c --> adp_c + fpram_c + glu__L_c + h_c + pi_c
MOAT2	0.0096	ckdo_c + kdolipid4_c --> cmp_c + h_c + kdo2lipid4_c
MOHMT	0.0003	3mob_c + h2o_c + mlthf_c --> 2dhp_c + thf_c
GMPS	0.1203	atp_c + nh4_c + xmp_c --> amp_c + gmp_c + 2.0 h_c + ppi_c
CHRPL	0.0001	chor_c --> 4hbz_c + pyr_c
PMPK	0.0001	4ampm_c + atp_c --> 2mahmp_c + adp_c
ADSK	0.1224	aps_c + atp_c --> adp_c + h_c + paps_c
HSDy	-0.3454	hom__L_c + nadp_c <=> aspsa_c + h_c + nadph_c
CYSTL	0.0761	cyst__L_c + h2o_c --> hcys__L_c + nh4_c + pyr_c
SHSL1	0.0761	cys__L_c + suchms_c --> cyst__L_c + h_c + succ_c
GLYCtex	10	glyc_e <=> glyc_p
Htex	-4.5456	h_e <=> h_p
H2Otex	-32.7583	h2o_e <=> h2o_p
O2tpp	13.6386	o2_p <=> o2_c
ACACT7r	0.1376	accoa_c + tdcoa_c <=> 3ohdcoa_c + coa_c
PSP_L	0.8497	h2o_c + pser__L_c --> pi_c + ser__L_c
ACACT2r	0.1761	accoa_c + btcoa_c <=> 3ohcoa_c + coa_c
ACACT3r	0.1761	accoa_c + hxcoa_c <=> 3oocoa_c + coa_c
ACACT4r	0.1761	accoa_c + occoa_c <=> 3odcoa_c + coa_c
EX_ca2_e	-0.0026	ca2_e <=>
Kt2pp	0.0966	h_p + k_p --> h_c + k_c
GTPCI	0.0003	gtp_c + h2o_c --> ahdt_c + for_c + h_c
TKT2	-0.2863	e4p_c + xu5p__D_c <=> f6p_c + g3p_c
CO2tpp	-9.6943	co2_p <=> co2_c
Ktex	0.0966	k_e <=> k_p
ATPS4rpp	44.3995	adp_c + 4.0 h_p + pi_c <=> atp_c + h2o_c + 3.0 h_c
O2tex	13.6386	o2_e <=> o2_p
ECOAH5	0.1761	3hddcoa_c <=> dd2coa_c + h2o_c
DHFS	0.0003	atp_c + dhpt_c + glu__L_c --> adp_c + dhf_c + h_c + pi_c
EX_ni2_e	-0.0002	ni2_e <=>
PItex	0.4772	pi_e <=> pi_p
METS	0.0764	5mthf_c + hcys__L_c --> h_c + met__L_c + thf_c
EX_cu2_e	-0.0003	cu2_e <=>
PRASCSi	0.2215	5aizc_c + asp__L_c + atp_c --> 25aics_c + adp_c + h_c + pi_c
SO4tex	0.1246	so4_e <=> so4_p
NH4tex	5.3429	nh4_e <=> nh4_p
CO2tex	-9.6943	co2_e <=> co2_p
MTHFR2	0.0764	2.0 h_c + mlthf_c + nadh_c --> 5mthf_c + nad_c
ASPO6	0.0011	asp__L_c + o2_c --> h2o2_c + h_c + iasp_c
ACACT5r	0.1761	accoa_c + dcacoa_c <=> 3oddcoa_c + coa_c
FE2tex	0.008	fe2_e <=> fe2_p
DHPS2	0.0003	4abz_c + 6hmhptpp_c --> dhpt_c + ppi_c
MTHFC	0.4889	h2o_c + methf_c <=> 10fthf_c + h_c
MTHFD	0.4889	mlthf_c + nadp_c <=> methf_c + nadph_c
QULNS	0.0011	dhap_c + iasp_c --> 2.0 h2o_c + pi_c + quln_c
EX_cobalt2_e	0	cobalt2_e <=>
ACACT6r	0.1376	accoa_c + ddcacoa_c <=> 3otdcoa_c + coa_c
FACOAE160	0.0631	h2o_c + pmtcoa_c --> coa_c + h_c + hdca_c
MOBDabcpp	0	atp_c + h2o_c + mobd_p --> adp_c + h_c + mobd_c + pi_c
MOBDtex	0	mobd_e <=> mobd_p
NI2tex	0.0002	ni2_e <=> ni2_p
NH4tpp	5.3429	nh4_p <=> nh4_c
DNTPPA	0.0003	ahdt_c + h2o_c --> dhpmp_c + h_c + ppi_c
MG2tex	0.0043	mg2_e <=> mg2_p
Zn2tex	0.0002	zn2_e <=> zn2_p
GLUt2rpp	-0.0026	glu__L_p + h_p <=> glu__L_c + h_c
GLUt4pp	0.0026	glu__L_p + na1_p --> glu__L_c + na1_c
ACGK	0.1463	acglu_c + atp_c --> acg5p_c + adp_c
GLYCtpp	-10	glyc_c <=> glyc_p
H2Otpp	-32.7583	h2o_p <=> h2o_c
COBALT2tex	0	cobalt2_e <=> cobalt2_p
EX_h2o_e	32.7583	h2o_e <=>
HSTPT	0.0469	glu__L_c + imacp_c --> akg_c + hisp_c
THDPS	0.1835	h2o_c + succoa_c + thdp_c --> coa_c + sl2a6o_c
HMBS	0.0002	h2o_c + 4.0 ppbng_c --> hmbil_c + 4.0 nh4_c
MEPCT	0.0012	2me4p_c + ctp_c + h_c --> 4c2me_c + ppi_c
GLUDy	-4.2306	glu__L_c + h2o_c + nadp_c <=> akg_c + h_c + nadph_c + nh4_c
ATPM	6.86	atp_c + h2o_c --> adp_c + h_c + pi_c
HACD3	0.1761	3oocoa_c + h_c + nadh_c <=> 3hocoa_c + nad_c
OMCDC	0.2229	3c4mop_c + h_c --> 4mop_c + co2_c
E4PD	0.0001	e4p_c + h2o_c + nad_c --> 4per_c + 2.0 h_c + nadh_c
IG3PS	0.0469	gln__L_c + prlp_c --> aicar_c + eig3p_c + glu__L_c + h_c
EX_nh4_e	-5.3429	nh4_e <=>
DUTPDP	0.0129	dutp_c + h2o_c --> dump_c + h_c + ppi_c
DPR	0.0003	2dhp_c + h_c + nadph_c --> nadp_c + pant__R_c
THRD_L	0.1437	thr__L_c --> 2obut_c + nh4_c
DHFR	0.0133	dhf_c + h_c + nadph_c <=> nadp_c + thf_c
PRAIi	0.0281	pran_c --> 2cpr5p_c
TYRTA	-0.0683	akg_c + tyr__L_c <=> 34hpp_c + glu__L_c
SHKK	0.1885	atp_c + skm_c --> adp_c + h_c + skm5p_c
EX_mobd_e	0	mobd_e <=>
EX_so4_e	-0.1246	so4_e <=>
PDH	4.6269	coa_c + nad_c + pyr_c --> accoa_c + co2_c + nadh_c
EX_k_e	-0.0966	k_e <=>
ACGS	0.1463	accoa_c + glu__L_c --> acglu_c + coa_c + h_c
CU2tex	0.0003	cu2_e <=> cu2_p
ALAALAr	0.0138	2.0 ala__D_c + atp_c <=> adp_c + alaala_c + h_c + pi_c
CLtex	0.0026	cl_e <=> cl_p
ACACT1r	0.1761	2.0 accoa_c <=> aacoa_c + coa_c
SUCOAS	-2.2687	atp_c + coa_c + succ_c <=> adp_c + pi_c + succoa_c
PANTS	0.0003	ala_B_c + atp_c + pant__R_c --> amp_c + h_c + pnto__R_c + ppi_c
DHQS	0.1885	2dda7p_c --> 3dhq_c + pi_c
PGCD	0.8497	3pg_c + nad_c --> 3php_c + h_c + nadh_c
ADSL1r	0.1481	dcamp_c <=> amp_c + fum_c
AICART	0.2684	10fthf_c + aicar_c <=> fprica_c + thf_c
PGM	-7.96	2pg_c <=> 3pg_c
TPI	9.4997	dhap_c <=> g3p_c
RPI	-0.3641	r5p_c <=> ru5p__D_c
PERD	0.0001	4per_c + nad_c <=> h_c + nadh_c + ohpb_c
FADRx2	0.6905	fad_c + h_c + nadph_c --> fadh2_c + nadp_c
EX_o2_e	-13.6386	o2_e <=>
GLNS	0.775	atp_c + glu__L_c + nh4_c --> adp_c + gln__L_c + h_c + pi_c
ADNK1	0.0003	adn_c + atp_c --> adp_c + amp_c + h_c
MNtex	0.0003	mn2_e <=> mn2_p
SHCHF	0.0001	fe2_c + scl_c --> 3.0 h_c + sheme_c
PRAIS	0.2216	atp_c + fpram_c --> adp_c + air_c + 2.0 h_c + pi_c
AACPS7	0.0385	ACP_c + atp_c + ddca_c --> amp_c + ddcaACP_c + ppi_c
QMO2	0.0008	2.0 o2_c + q8h2_c --> 2.0 h_c + 2.0 o2s_c + q8_c
ECOAH7	0.1376	3hhdcoa_c <=> h2o_c + hdd2coa_c
GCALDD	0.0003	gcald_c + h2o_c + nad_c --> glyclt_c + 2.0 h_c + nadh_c
HISTP	0.0469	h2o_c + hisp_c --> histd_c + pi_c
UPP3MT	0.0001	2.0 amet_c + uppg3_c --> 2.0 ahcys_c + dscl_c + h_c
DASYN160	0.0316	ctp_c + h_c + pa160_c --> cdpdhdecg_c + ppi_c
DASYN161	0.0372	ctp_c + h_c + pa161_c --> cdpdhdec9eg_c + ppi_c
FACOAE161	0.0744	h2o_c + hdcoa_c --> coa_c + h_c + hdcea_c
EX_cl_e	-0.0026	cl_e <=>
MPTG	0.0069	2.0 uaagmda_c --> 2.0 h_c + murein5p5p_p + 2.0 udcpdp_c
MCTP1App	0.0069	murein5p5p_p --> ala__D_p + murein5px4p_p
K2L4Aabcpp	0.0096	atp_c + h2o_c + kdo2lipid4_c --> adp_c + h_c + kdo2lipid4_p + pi_c
AMPMS2	0.0001	air_c + h2o_c + nad_c --> 4ampm_c + 2.0 for_c + 3.0 h_c + nadh_c
PPPGO3	0.0001	3.0 fum_c + pppg9_c --> ppp9_c + 3.0 succ_c
PDX5PO2	0.0001	nad_c + pdx5p_c --> h_c + nadh_c + pydx5p_c
CYTBO3_4pp	27.2731	4.0 h_c + 0.5 o2_c + q8h2_c --> h2o_c + 4.0 h_p + q8_c
5DOAN	0.0001	dad_5_c + h2o_c --> 5drib_c + ade_c
DM_5drib_c	0.0001	5drib_c -->
FACOAE120	0.0385	ddcacoa_c + h2o_c --> coa_c + ddca_c + h_c
SO4t2pp	0.1246	h_p + so4_p --> h_c + so4_c
PSSA161	0.0372	cdpdhdec9eg_c + ser__L_c --> cmp_c + h_c + ps161_c
PSD160	0.0316	h_c + ps160_c --> co2_c + pe160_c
PSD161	0.0372	h_c + ps161_c --> co2_c + pe161_c
CA2tex	0.0026	ca2_e <=> ca2_p
SUCDi	2.5286	q8_c + succ_c --> fum_c + q8h2_c
ACONTb	3.0603	acon_C_c + h2o_c <=> icit_c
G3PAT160	0.0316	glyc3p_c + palmACP_c --> 1hdecg3p_c + ACP_c
G3PAT161	0.0372	glyc3p_c + hdeACP_c --> 1hdec9eg3p_c + ACP_c
AGPAT160	0.0316	1hdecg3p_c + palmACP_c --> ACP_c + pa160_c
ACONTa	3.0603	cit_c <=> acon_C_c + h2o_c
3OAS140	0.0385	ddcaACP_c + h_c + malACP_c --> 3omrsACP_c + ACP_c + co2_c
3OAR140	0.0385	3omrsACP_c + h_c + nadph_c <=> 3hmrsACP_c + nadp_c
PE160abcpp	0.0316	atp_c + h2o_c + pe160_c --> adp_c + h_c + pe160_p + pi_c
PE161abcpp	0.0372	atp_c + h2o_c + pe161_c --> adp_c + h_c + pe161_p + pi_c
PSSA160	0.0316	cdpdhdecg_c + ser__L_c --> cmp_c + h_c + ps160_c
AGPAT161	0.0372	1hdec9eg3p_c + hdeACP_c --> ACP_c + pa161_c
ACOAD7f	-0.0631	fad_c + pmtcoa_c <=> fadh2_c + hdd2coa_c
ACOAD5f	-0.1761	ddcacoa_c + fad_c <=> dd2coa_c + fadh2_c
ACOAD3f	-0.1761	fad_c + occoa_c <=> fadh2_c + oc2coa_c
ACOAD2f	-0.1761	fad_c + hxcoa_c <=> fadh2_c + hx2coa_c
ACOAD4f	-0.1761	dcacoa_c + fad_c <=> dc2coa_c + fadh2_c
ACOAD6f	-0.1376	fad_c + tdcoa_c <=> fadh2_c + td2coa_c
NADH16pp	24.5813	4.0 h_c + nadh_c + q8_c --> 3.0 h_p + nad_c + q8h2_c
OPHHX3	0.0001	2oph_c + 2.0 atp_c + 3.0 h2o_c + nad_c --> 2ohph_c + 2.0 adp_c + 3.0 h_c + nadh_c + 2.0 pi_c
COBALT2tpp	0	cobalt2_p --> cobalt2_c
ZN2tpp	0.0002	zn2_p --> zn2_c
NI2tpp	0.0002	ni2_p --> ni2_c
CAt6pp	-0.0026	ca2_c + na1_p <=> ca2_p + na1_c
DALAt2pp	0.0069	ala__D_p + h_p --> ala__D_c + h_c
FE2tpp	0.008	fe2_p --> fe2_c
MN2tpp	0.0003	mn2_p --> mn2_c
CU2tpp	0.0003	cu2_p --> cu2_c
MG2t3_2pp	0.0043	2.0 h_c + mg2_p <=> 2.0 h_p + mg2_c
CLt3_2pp	0.0013	2.0 cl_p + h_c --> 2.0 cl_c + h_p
POR5	0.0538	coa_c + 2.0 flxso_c + pyr_c <=> accoa_c + co2_c + 2.0 flxr_c + h_c
ICYSDS	0.0006	cys__L_c + iscs_c --> ala__L_c + iscssh_c
I4FE4SR	0.0001	fadh2_c + 2.0 h_c + iscu_2fe2s2_c --> fad_c + iscu_4fe4s_c
I2FE2SS	0.0001	fadh2_c + 2.0 fe2_c + 2.0 iscssh_c + iscu_c --> fad_c + 6.0 h_c + 2.0 iscs_c + iscu_2fe2s_c
I2FE2ST	0	4.0 h_c + iscu_2fe2s_c --> 2fe2s_c + iscu_c
I2FE2SS2	0.0001	fadh2_c + 2.0 fe2_c + 2.0 iscssh_c + iscu_2fe2s_c --> fad_c + 6.0 h_c + 2.0 iscs_c + iscu_2fe2s2_c
I4FE4ST	0.0001	4.0 h_c + iscu_4fe4s_c --> 4fe4s_c + iscu_c
DM_4crsol_c	0.0001	4crsol_c -->
FESD1s	0.0019	2.0 4fe4s_c + h2o2_c + 2.0 h_c --> 2.0 3fe4s_c + 2.0 fe3_c + 2.0 h2o_c
TYRL	0.0001	amet_c + nadph_c + tyr__L_c --> 4crsol_c + dad_5_c + dhgly_c + h_c + met__L_c + nadp_c
THZPSN3	0.0001	atp_c + dhgly_c + dxyl5p_c + h_c + iscssh_c + nadph_c --> 4mpetz_c + amp_c + co2_c + 2.0 h2o_c + iscs_c + nadp_c + ppi_c
CTECOAI7	-0.0744	hdcoa_c <=> hdd2coa_c
K2L4Aabctex	0.0096	atp_c + h2o_c + kdo2lipid4_p --> adp_c + h_c + kdo2lipid4_e + pi_c
MECDPDH5	0.0012	2mecdp_c + 2.0 flxr_c + h_c --> 2.0 flxso_c + h2mb4p_c + h2o_c
RNTR1c2	0.0129	atp_c + 2.0 flxr_c + 2.0 h_c --> datp_c + 2.0 flxso_c + h2o_c
RNTR2c2	0.0134	2.0 flxr_c + gtp_c + 2.0 h_c --> dgtp_c + 2.0 flxso_c + h2o_c
RNTR3c2	0.0134	ctp_c + 2.0 flxr_c + 2.0 h_c --> dctp_c + 2.0 flxso_c + h2o_c
RNTR4c2	0.0129	2.0 flxr_c + 2.0 h_c + utp_c --> dutp_c + 2.0 flxso_c + h2o_c
FESR	0.0039	3fe4s_c + fe2_c --> 4fe4s_c
DHNPA2r	0.0003	dhnpt_c <=> 6hmhpt_c + gcald_c
PYK2	0.2104	h_c + pep_c + udp_c --> pyr_c + utp_c
PYK3	0.3908	gdp_c + h_c + pep_c --> gtp_c + pyr_c
PYK4	0.0895	cdp_c + h_c + pep_c --> ctp_c + pyr_c
ACOAD1fr	0.1761	b2coa_c + fadh2_c --> btcoa_c + fad_c
AI2K	0.0002	atp_c + dhptd_c --> adp_c + dhptdp_c + h_c
PIt2rpp	0.4772	h_p + pi_p --> h_c + pi_c
PYK6	0.0129	dtdp_c + h_c + pep_c --> dttp_c + pyr_c
PAI2I	0.0002	dhptdp_c --> dhptdd_c
PAI2T	0.0002	coa_c + dhptdd_c --> accoa_c + dhap_c
BIOMASS_Ec_iML1515_core_75p37M	0.4947	0.000223 10fthf_c + 2.6e-05 2fe2s_c + 0.000223 2ohph_c + 0.00026 4fe4s_c + 0.513689 ala__L_c + 0.000223 amet_c + 0.295792 arg__L_c + 0.241055 asn__L_c + 0.241055 asp__L_c + 75.55223 atp_c + 2e-06 btn_c + 0.005205 ca2_c + 0.005205 cl_c + 0.000576 coa_c + 2.5e-05 cobalt2_c + 0.133508 ctp_c + 0.000709 cu2_c + 0.09158 cys__L_c + 0.026166 datp_c + 0.027017 dctp_c + 0.027017 dgtp_c + 0.026166 dttp_c + …

## Sheet: Fig. 2b
	WT			LL001			LL005			LL003			LL001 (PL-1 μM)			LL001 (PN-1 μM)
0	0.13	0.13	0.13	0.11	0.14	0.12	0.14	0.13	0.13	0.13	0.14	0.13	0.12	0.11	0.12	0.11	0.13	0.12
2	1.88	1.97	1.93	0.54	0.51	0.52	1.67	1.58	1.63	0.29	0.3	0.29	0.56	0.56	0.56	0.56	0.53	0.55
4	4.29	4.04	4.07	1.21	1.21	1.21	3.2	3.14	3.17	0.88	0.89	0.88	1.82	1.72	1.77	1.31	1.24	1.28
6	5.02	4.93	4.98	1.34	1.28	1.31	4.19	4.11	4.15	1.24	1.31	1.28	2.43	2.42	2.43	1.33	1.26	1.3
8	4.8	4.59	4.7	1.32	1.3	1.31	4.51	4.59	4.55	1.44	1.36	1.4	2.78	2.83	2.81	1.4	1.32	1.36
10	4.47	4.34	4.41	1.29	1.31	1.3	4.5	4.28	4.39	1.42	1.5	1.46	2.74	2.64	2.69	1.41	1.15	1.28
12	4.53	4.29	4.41	1.26	1.2	1.23	4.3	4.27	4.29	1.58	1.54	1.56	3.04	2.94	2.99	1.39	1.23	1.31
24	3.75	3.83	3.79	2.2	2.25	2.23	4.23	4.06	4.15	2.46	2.49	2.48	3.08	3.13	3.11	1.98	1.93	1.96

## Sheet: Fig. 2c
	PN (mg/L)			OD600			PN/OD600
WT	0.4407	0.3287	0.4081	14.2	15.1	14.6	0.031035	0.021768	0.0279521
LL005	1.2284	1.2485	1.2323	16	16.3	16.2	0.076775	0.076595	0.0760679

## Sheet: Fig. 3a
	PN (mg/L)			OD600
Con.	0.740589	1.00753	1.41073	6.66	6.85	6.76
P245C	2.15212	2.16682	2.17714	7.42	7.72	7.63
H136N	2.04707	2.18331	2.19363	6.71	6.76	6.67
V149L	1.97503	2.35406	2.36438	7.28	7.37	7.28
T165R-T285L	1.96695	2.07533	2.18565	6.88	7.85	7.76
G207A	2.49087	3.04333	3.25365	7.2	7.24	7.15
V35I	2.35125	2.37491	2.38523	6.89	6.9	6.81

## Sheet: Fig. 3d
Round1	Round 2	Round 3	Round 4
0.96	0.72	0.47	1.17
2.82	1.17	0.49	1.61
1.88	0.88	8.72	1.04
1.79	0.77	2.32	0.23
4.14	1.12	3.44	1.25
0.37	1.23	0.63	1.98
1.02	1.04	0.46	0.82
0.43	0.76	6.75	0.35
1.29	1.09	0.39	8.38
0.98	0.43	0.66	2.06
0.08	0.98	0.86	0.26
0.72	0.67	0.81	4.95
0.91	2.12	2.12	0.41
1.19	1.12	9.72	0.24
3.2	0.75	9.12	0.56
0.33	2.75	1.94	2
1.72	2.65	7.1	1.8
3.05	1.33	0.2	0.22
0.64	0.26	0.2	0.25
0.85	0.6	4.81	0.29
1.21	0.63	6.49	0.32
4.92	0.68	1.27	0.35
1.76	0.65	0.24	0.91
3.92	0.72	0.22	7.61
0.37	0.82	0.24	0.55
1.3	0.76	3.74	1.46
	0.6	1.45	2.67
	0.58	0.18	0.31
	1.02	0.28	2.44
	0.66	3.48	2.32
	0.36	8.08	0.96
	0.26	0.29	1.66
	0.48	0.43	2.5
	1.39	6.93	0.76
	1.1	0.88	0.28
	2.4	2.46	0
	1.64	6.04	0.27
	1.81	6.61	3.27
	0.61	0.81	1.49
	6.01	0.22	0.87
	1.46	0.52	4.45
	1.81	0.43	1.09
	1.07	0.9	2.93
	2.15	0.33	0.55
	1.93	1.17	3.27
	0.89	0.49	0.56
	0.41	0.81	1.66
	0.69	7.33	0.32
	1.1	3.68	0.24
	3	0.87	0.56
	0.22	5.75	6.96
	0.66	1.71	4.01
	1.74	6.32	2.63
	0.55	1.49	3.37
	0.74	0.31	6.81
	0.72	9.62	2.61
	2.16	0.41	0.58
	0.95	0.48	6.11
	0.39	1.69	2.28
	0.3	0.44	1.53
	1.08		2.89
	0.81		0.56
			0.38
			2.07

## Sheet: Fig. 4b
	PN (mg/L)
Eco_Epd	8.70223	9.38393	8.41893
Plu_Epd	18.6458	21.0859	19.1209
Xne_Epd	5.82693	9.36363	8.39863
Psn_Epd	7.73524	11.3281	9.36314
Ype_Epd	23.6881	25.8712	24.9062
Eam_Epd	9.8725	13.1758	11.2108
Csa_Epd	8.34934	8.5085	7.5535
Ame_Epd	6.09128	8.1055	7.1405
Gni_Epd	25.7361	32.2652	28.3602
Pfl_Epd	16.7037	17.6517	16.6867
Hel_Epd	22.6249	24.8014	23.8364
Mpo_Epd	8.88677	15.4289	12.4639

## Sheet: Fig. 4d
	PN (mg/L)
Eco_Dxs	8.1527	9.4364	8.717
Agt_Dxs	2.2103	2.3488	2.2746
Bsu_Dxs	23.9374	41.344	24.5017
Dra_Dxs	50.1881	54.4447	51.2424
Rsp_Dxs	36.6823	36.7613	36.7466
Agt_Dxs11	48.9082	49.3749	49.4725
Rcp_Dxs	34.6014	35.973	35.1657
Eme_Dxs	67.7733	68.5077	68.0376

## Sheet: Fig. 5a
α-KG (mM)	PN (mg/L)			OD600
0	49.5839	58.0181	54.116	7.34	7.49	7.46
1	46.1045	55.7211	50.6366	7.93	7.99	8.05
5	56.6359	72.6301	61.168	8.19	8.34	8.21
10	64.7266	71.8843	69.2587	7.63	7.79	7.75
20	60.3147	66.3671	64.8468	7.72	7.9	7.84

## Sheet: Fig. 5c
	OD600			PN (mg/L)
LL006	15.24	13.92	15.66	1.7457	1.796	1.768
LL371	7.46	7.62	7.52	6.2719	5.1747	5.4724

## Sheet: Fig. 5d
	LL006			LL371			LL371-2 mM Ser			LL371-5 mM Ser			LL371-10 mM Ser			LL371-50 mM Ser			LL371-100 mM Ser			LL371-2mM Gly			LL371-5mM Gly			LL371-10mM Gly
0	0.123	0.116	0.118	0.13	0.13	0.128	0.13	0.134	0.132	0.126	0.124	0.122	0.12	0.128	0.121	0.114	0.12	0.118	0.11	0.104	0.117	0.13	0.12	0.128	0.123	0.124	0.122	0.123	0.128	0.125
2	0.445	0.414	0.44	0.439	0.456	0.454	0.455	0.454	0.452	0.43	0.428	0.421	0.424	0.425	0.421	0.382	0.387	0.385	0.36	0.355	0.357	0.424	0.445	0.443	0.436	0.461	0.459	0.462	0.452	0.459
4	1.448	1.44	1.443	1.49	1.46	1.458	1.51	1.48	1.498	1.39	1.4	1.4	1.4	1.39	1.388	1.38	1.36	1.372	1.196	1.2	1.198	1.46	1.5	1.478	1.446	1.492	1.48	1.5	1.5	1.52
6	2.44	2.59	2.485	2.33	2.34	2.338	2.665	2.79	2.788	2.675	2.76	2.758	2.64	2.785	2.733	2.45	2.46	2.45	2.335	2.285	2.31	2.46	2.46	2.458	2.47	2.55	2.528	2.65	2.6	2.635
8	5.38	5.38	5.375	3.5	3.28	3378	3.8	3.83	3.812	4.7	4.4	4.598	5.52	5.82	5.718	4.58	5.11	4.59	4.52	4.63	4.515	3.66	3.84	3.731	4.15	3.97	4.06	4.69	4.83	4.76
10	8.76	8.28	8.455	4.5	4.35	4.348	4.65	4.8	4.798	5.46	5.49	5.488	6.72	6.36	6.558	5.03	6.45	6.461	4.65	6.2	5.125	5.07	5.34	5.331	6.18	6.3	6.29	7.08	7.11	7.08
12	8.77	8.38	8.565	5.04	4.9	4.898	5.06	5.18	5.138	5.68	5.67	5.66	6.47	6.23	6.326	4.69	4.87	4.708	3.95	5.14	4.145	5.76	5.89	5.781	7.44	7.42	7.428	7.98	7.99	7.98
24	15.24	13.92	14.235	7.46	7.62	7.518	7.8	7.86	7.858	8.08	7.9	7.998	8.32	8.44	8.356	7.58	6.8	6.812	7.52	6.86	7.1	9.4	9.34	9.338	12.74	12.88	12.871	16.18	15.68	15.97
48	18.72	17.94	18.415	8.03	8.21	8.208	7.64	7.72	7.718	7.2	7.08	7.138	7.06	7.2	7.198	6.79	6.42	6.432	7.04	6.98	7	7.73	7.7	7.778	11.97	12.06	12.03	17.01	16.47	16.84

[truncated: 14 more sheets: Fig. 6b,  Fig. 6c, Fig. 6d, Fig. 7, Table 1, Supplementary Fig. 1a, Supplementary Fig. 1c, Supplementary Fig.3, Supplementary Fig. 6, Supplementary Fig. 8a, Supplementary Fig. 9a, Supplementary Fig. 9b, Supplementary Fig. 9d, Supplementary Fig. 10]
